# Supplementary material for: Ethyl 2-phenyl-3-(4-phenyl-1,2,3-selenadiazol-5-yl)-3-p-tolyl­propano­ate
Source: Acta Crystallogr Sect E Struct Rep Online. 2012 Jan 18;68(Pt 2):o447. doi: 10.1107/S1600536811056017 (PMC3275202; doi:10.1107/S1600536811056017)
Supplement: Supplementary file 1 [file e-68-0o447-sup1.cif]

##############################################################################
#                                                                            #
# This CIF contains the data in a paper accepted for publication in          #
# Acta Crystallographica Section E. It conforms to the requirements of       #
# Notes for Authors for Acta Crystallographica Section E, and has been       #
# peer reviewed under the auspices of the IUCr Commission on Journals.       #
#                                                                            #
# Full details of the Crystallographic Information File format               #
# are given in the paper "The Crystallographic Information File (CIF):       #
# a New Standard Archive File for Crystallography" by S. R. Hall, F. H.      #
# Allen and I. D. Brown [Acta Cryst. (1991), A47, 655-685].                  #
#                                                                            #
# The current version of the core CIF dictionary is obtainable from          #
# ftp://ftp.iucr.org/pub/cif_core.dic.                                       #
#                                                                            #
# Software is freely available for graphical display of the structure(s)     #
# in this CIF. For information consult the CIF software page                 #
# http://www.iucr.org/resources/cif/software.                                #
#                                                                            #
# This file may be used for bona fide research purposes within the           #
# scientific community so long as proper attribution is given to the journal # 
# article from which it was obtained.                                        #
#                                                                            #
##############################################################################
data_global
_audit_creation_method     SHELXL-97
_journal_date_recd_electronic     2011-12-12
_journal_date_accepted     2011-12-28
_journal_name_full     'Acta Crystallographica, Section E'
_journal_year     2012
_journal_volume     68
_journal_issue      2
_journal_page_first     o447
_journal_page_last     o447
_journal_paper_category     QO
_journal_paper_doi     10.1107/S1600536811056017
_journal_coeditor_code     BT5750
_publ_contact_author_name     'M. N. Ponnuswamy'
_publ_contact_author_address
;   Centre of Advanced Study in Crystallography and Biophysics
    University of Madras
    Guindy Campus
    Chennai 600 025
    India
;
_publ_contact_author_email     'mnpsy2004@yahoo.com'
_publ_contact_author_fax     '+9144 22352494'
_publ_contact_author_phone     '+9144 22300122'
_publ_section_title
;
Ethyl 2-phenyl-3-(4-phenyl-1,2,3-selenadiazol-5-yl)-3-<i>p</i>-tolylpropanoate
;
loop_
    _publ_author_name
    _publ_author_address
    'S. Sankari'
;
      Department of Chemistry
      Sri Sarada College for Women (Autonomus)
      Fairlands
      Salem-600 016
      India
;
    'P. Sugumar'
;
      Centre of Advanced Study in Crystallography and Biophysics
      University of Madras
      Guindy Campus
      Chennai 600 025
      India
;
    'T. Manisankar'
;
      Department of Industrial Chemistry
      Alagappa University
      Karaikudi 630 003
      India
;
    'S. Muthusubramanian'
;
      School of Chemistry
      Madurai Kamaraj University
      Madurai 625 021
      India
;
    'M. N. Ponnuswamy'
;
      Centre of Advanced Study in Crystallography and Biophysics
      University of Madras
      Guindy Campus
      Chennai 600 025
      India
;
data_I
_audit_creation_method     SHELXL-97
_chemical_name_systematic
;
Ethyl 2-phenyl-3-(4-phenyl-1,2,3-selenadiazol-5-yl)-3-<i>p</i>-tolylpropanoate
;
_chemical_name_common
;
;
_chemical_formula_moiety     'C26 H24 N2 O2 Se'
_chemical_formula_sum     'C26 H24 N2 O2 Se'
_chemical_formula_iupac     'C26 H24 N2 O2 Se'
_chemical_formula_weight     475.43
_chemical_melting_point     ?
_symmetry_cell_setting     monoclinic
_symmetry_space_group_name_H-M     'P 21/c'
_symmetry_space_group_name_Hall     '-P 2ybc'
loop_
    _symmetry_equiv_pos_as_xyz
    'x, y, z'
    '-x, y+1/2, -z+1/2'
    '-x, -y, -z'
    'x, -y-1/2, z-1/2'
_cell_length_a     12.148(5)
_cell_length_b     12.333(5)
_cell_length_c     16.522(5)
_cell_angle_alpha     90.00
_cell_angle_beta     108.768(5)
_cell_angle_gamma     90.00
_cell_volume     2343.7(15)
_cell_formula_units_Z     4
_cell_measurement_reflns_used     3536
_cell_measurement_theta_min     1.77
_cell_measurement_theta_max     28.34
_cell_measurement_temperature     293(2)
_exptl_crystal_description     'Block'
_exptl_crystal_colour     'white crystalline'
_exptl_crystal_size_max     0.20
_exptl_crystal_size_mid     0.20
_exptl_crystal_size_min     0.15
_exptl_crystal_density_diffrn     1.347
_exptl_crystal_density_meas     ?
_exptl_crystal_density_method     'not measured'
_exptl_crystal_F_000     976
_exptl_absorpt_coefficient_mu     1.626
_exptl_absorpt_correction_type     multi-scan
_exptl_absorpt_process_details     '(SADABS; Bruker, 2008)'
_exptl_absorpt_correction_T_min     0.715
_exptl_absorpt_correction_T_max     0.784
_exptl_special_details     ?
_diffrn_ambient_temperature     293(2)
_diffrn_radiation_type     MoK\a
_diffrn_radiation_wavelength     0.71073
_diffrn_radiation_source     'fine-focus sealed tube'
_diffrn_radiation_monochromator     graphite
_diffrn_measurement_device_type     'Bruker SMART APEX CCD detector'
_diffrn_measurement_method     '\w scans'
_diffrn_detector_area_resol_mean     ?
_diffrn_reflns_number     21985
_diffrn_reflns_av_R_equivalents     0.0383
_diffrn_reflns_av_sigmaI/netI     0.0389
_diffrn_reflns_theta_min     1.77
_diffrn_reflns_theta_max     28.34
_diffrn_reflns_theta_full     28.34
_diffrn_measured_fraction_theta_max     0.980
_diffrn_measured_fraction_theta_full     0.980
_diffrn_reflns_limit_h_min     -16
_diffrn_reflns_limit_h_max     16
_diffrn_reflns_limit_k_min     -16
_diffrn_reflns_limit_k_max     15
_diffrn_reflns_limit_l_min     -22
_diffrn_reflns_limit_l_max     21
_diffrn_standards_number     ?
_diffrn_standards_interval_count     ?
_diffrn_standards_interval_time     ?
_diffrn_standards_decay_%     ?
_refine_special_details
;
Refinement of <i>F</i>^2^ against ALL reflections. The weighted <i>R</i>-factor
<i>wR</i> and goodness of fit <i>S</i> are based on <i>F</i>^2^, conventional
<i>R</i>-factors <i>R</i> are based on <i>F</i>, with <i>F</i> set to zero for
negative <i>F</i>^2^. The threshold expression of <i>F</i>^2^ >
\s(<i>F</i>^2^) is used only for calculating <i>R</i>-factors(gt) <i>etc</i>.
and is not relevant to the choice of reflections for refinement.
<i>R</i>-factors based on <i>F</i>^2^ are statistically about twice as large
as those based on <i>F</i>, and <i>R</i>- factors based on ALL data will be
even larger.
;
_reflns_number_total     5739
_reflns_number_gt     3536
_reflns_threshold_expression     I>2\s(I)
_refine_ls_structure_factor_coef     Fsqd
_refine_ls_matrix_type     full
_refine_ls_R_factor_all     0.0822
_refine_ls_R_factor_gt     0.0417
_refine_ls_wR_factor_gt     0.0980
_refine_ls_wR_factor_ref     0.1143
_refine_ls_goodness_of_fit_ref     1.021
_refine_ls_restrained_S_all     1.021
_refine_ls_number_reflns     5739
_refine_ls_number_parameters     282
_refine_ls_number_restraints     0
_refine_ls_hydrogen_treatment     constr
_refine_ls_weighting_scheme     calc
_refine_ls_weighting_details
         'calc w=1/[\s^2^(Fo^2^)+(0.0450P)^2^+0.8234P] where P=(Fo^2^+2Fc^2^)/3'
_atom_sites_solution_hydrogens     geom
_atom_sites_solution_primary     direct
_atom_sites_solution_secondary     difmap
_refine_ls_shift/su_max     0.007
_refine_ls_shift/su_mean     0.000
_refine_diff_density_max     0.631
_refine_diff_density_min     -0.303
_refine_ls_extinction_method     none
_refine_ls_extinction_coef     ?
loop_
    _atom_type_symbol
    _atom_type_description
    _atom_type_scat_dispersion_real
    _atom_type_scat_dispersion_imag
    _atom_type_scat_source
    'C' 'C' 0.0033 0.0016
                         'International Tables Vol C Tables 4.2.6.8 and 6.1.1.4'
    'H' 'H' 0.0000 0.0000
                         'International Tables Vol C Tables 4.2.6.8 and 6.1.1.4'
    'N' 'N' 0.0061 0.0033
                         'International Tables Vol C Tables 4.2.6.8 and 6.1.1.4'
    'O' 'O' 0.0106 0.0060
                         'International Tables Vol C Tables 4.2.6.8 and 6.1.1.4'
    'Se' 'Se' -0.0929 2.2259
                         'International Tables Vol C Tables 4.2.6.8 and 6.1.1.4'
_computing_data_collection     'APEX2 (Bruker, 2008)'
_computing_cell_refinement     'SAINT (Bruker, 2008)'
_computing_data_reduction     'SAINT (Bruker, 2008)'
_computing_structure_solution     'SHELXS97 (Sheldrick, 2008)'
_computing_structure_refinement     'SHELXL97 (Sheldrick, 2008)'
_computing_molecular_graphics     'ORTEP-3 (Farrugia, 1997)'
_computing_publication_material
                            'SHELXL97 (Sheldrick, 2008) and PLATON (Spek, 2009)'
loop_
    _atom_site_type_symbol
    _atom_site_label
    _atom_site_fract_x
    _atom_site_fract_y
    _atom_site_fract_z
    _atom_site_U_iso_or_equiv
    _atom_site_adp_type
    _atom_site_calc_flag
    _atom_site_refinement_flags
    _atom_site_occupancy
    _atom_site_symmetry_multiplicity
    _atom_site_disorder_assembly
    _atom_site_disorder_group
    C C1 0.6317(3) 0.4864(2) 0.10829(19) 0.0747(8) Uani d . 1 1 . .
    H H1 0.5772 0.4457 0.0671 0.090 Uiso calc R 1 1 . .
    C C2 0.6984(4) 0.5621(3) 0.0839(3) 0.1018(12) Uani d . 1 1 . .
    H H2 0.6887 0.5724 0.0263 0.122 Uiso calc R 1 1 . .
    C C3 0.7792(4) 0.6224(3) 0.1445(3) 0.1074(13) Uani d . 1 1 . .
    H H3 0.8253 0.6723 0.1280 0.129 Uiso calc R 1 1 . .
    C C4 0.7917(3) 0.6089(3) 0.2288(3) 0.0909(11) Uani d . 1 1 . .
    H H4 0.8454 0.6510 0.2696 0.109 Uiso calc R 1 1 . .
    C C5 0.7258(2) 0.5336(2) 0.25435(19) 0.0663(7) Uani d . 1 1 . .
    H H5 0.7351 0.5248 0.3121 0.080 Uiso calc R 1 1 . .
    C C6 0.6456(2) 0.47105(19) 0.19370(16) 0.0548(6) Uani d . 1 1 . .
    C C7 0.57234(19) 0.3898(2) 0.21839(15) 0.0511(6) Uani d . 1 1 . .
    C C8 0.60737(18) 0.3091(2) 0.27673(14) 0.0466(5) Uani d . 1 1 . .
    C C9 0.73116(18) 0.27921(18) 0.32782(13) 0.0432(5) Uani d . 1 1 . .
    H H9 0.7791 0.3442 0.3320 0.052 Uiso calc R 1 1 . .
    C C10 0.77602(18) 0.19359(19) 0.28023(13) 0.0444(5) Uani d . 1 1 . .
    C C11 0.8454(2) 0.2243(2) 0.23223(16) 0.0542(6) Uani d . 1 1 . .
    H H11 0.8655 0.2969 0.2306 0.065 Uiso calc R 1 1 . .
    C C12 0.8852(2) 0.1489(3) 0.18676(17) 0.0687(8) Uani d . 1 1 . .
    H H12 0.9314 0.1716 0.1547 0.082 Uiso calc R 1 1 . .
    C C13 0.8582(2) 0.0407(3) 0.18788(17) 0.0673(8) Uani d . 1 1 . .
    C C14 0.7875(3) 0.0105(2) 0.23479(17) 0.0674(7) Uani d . 1 1 . .
    H H14 0.7667 -0.0620 0.2356 0.081 Uiso calc R 1 1 . .
    C C15 0.7469(2) 0.0853(2) 0.28051(16) 0.0582(6) Uani d . 1 1 . .
    H H15 0.6996 0.0626 0.3118 0.070 Uiso calc R 1 1 . .
    C C16 0.74223(19) 0.24382(19) 0.41975(14) 0.0470(5) Uani d . 1 1 . .
    H H16 0.6991 0.1760 0.4166 0.056 Uiso calc R 1 1 . .
    C C17 0.8681(2) 0.2242(2) 0.47442(14) 0.0546(6) Uani d . 1 1 . .
    C C18 0.9536(2) 0.2983(3) 0.47948(17) 0.0817(10) Uani d . 1 1 . .
    H H18 0.9356 0.3627 0.4488 0.098 Uiso calc R 1 1 . .
    C C19 1.0676(3) 0.2777(4) 0.5303(2) 0.1065(14) Uani d . 1 1 . .
    H H19 1.1259 0.3280 0.5337 0.128 Uiso calc R 1 1 . .
    C C20 1.0928(3) 0.1821(4) 0.5755(2) 0.1085(14) Uani d . 1 1 . .
    H H20 1.1690 0.1669 0.6085 0.130 Uiso calc R 1 1 . .
    C C21 1.0084(4) 0.1112(4) 0.5723(3) 0.1197(15) Uani d . 1 1 . .
    H H21 1.0255 0.0481 0.6047 0.144 Uiso calc R 1 1 . .
    C C22 0.8967(3) 0.1310(3) 0.5213(2) 0.0866(10) Uani d . 1 1 . .
    H H22 0.8391 0.0801 0.5185 0.104 Uiso calc R 1 1 . .
    C C23 0.6893(2) 0.3282(3) 0.46202(15) 0.0548(6) Uani d . 1 1 . .
    C C24 0.5688(3) 0.3495(3) 0.5502(2) 0.0914(10) Uani d . 1 1 . .
    H H24A 0.5929 0.3296 0.6102 0.110 Uiso calc R 1 1 . .
    H H24B 0.5898 0.4247 0.5462 0.110 Uiso calc R 1 1 . .
    C C25 0.4454(3) 0.3374(3) 0.5139(3) 0.1169(14) Uani d . 1 1 . .
    H H25A 0.4205 0.3645 0.4564 0.175 Uiso calc R 1 1 . .
    H H25B 0.4078 0.3775 0.5473 0.175 Uiso calc R 1 1 . .
    H H25C 0.4253 0.2621 0.5136 0.175 Uiso calc R 1 1 . .
    C C26 0.9020(3) -0.0422(3) 0.1379(2) 0.1073(13) Uani d . 1 1 . .
    H H26A 0.8593 -0.0354 0.0781 0.161 Uiso calc R 1 1 . .
    H H26B 0.8915 -0.1137 0.1571 0.161 Uiso calc R 1 1 . .
    H H26C 0.9831 -0.0299 0.1468 0.161 Uiso calc R 1 1 . .
    N N1 0.39102(19) 0.3233(3) 0.19430(17) 0.0838(8) Uani d . 1 1 . .
    N N2 0.45350(19) 0.3936(2) 0.17484(14) 0.0701(6) Uani d . 1 1 . .
    O O1 0.70126(18) 0.42406(18) 0.45645(13) 0.0752(5) Uani d . 1 1 . .
    O O2 0.62809(16) 0.28144(16) 0.50584(12) 0.0692(5) Uani d . 1 1 . .
    Se Se1 0.48065(2) 0.22922(3) 0.27871(2) 0.07445(14) Uani d . 1 1 . .
loop_
    _atom_site_aniso_label
    _atom_site_aniso_U_11
    _atom_site_aniso_U_22
    _atom_site_aniso_U_33
    _atom_site_aniso_U_12
    _atom_site_aniso_U_13
    _atom_site_aniso_U_23
    C1 0.090(2) 0.0605(18) 0.0701(18) 0.0122(16) 0.0208(16) 0.0119(14)
    C2 0.136(3) 0.083(3) 0.098(3) 0.019(2) 0.053(3) 0.029(2)
    C3 0.104(3) 0.076(3) 0.154(4) 0.002(2) 0.058(3) 0.035(3)
    C4 0.071(2) 0.059(2) 0.131(3) -0.0017(16) 0.017(2) 0.007(2)
    C5 0.0551(15) 0.0573(17) 0.0774(18) 0.0087(13) 0.0085(13) 0.0041(14)
    C6 0.0513(13) 0.0466(14) 0.0608(15) 0.0148(11) 0.0102(11) 0.0049(11)
    C7 0.0396(12) 0.0551(15) 0.0512(13) 0.0097(10) 0.0045(10) -0.0050(11)
    C8 0.0366(11) 0.0546(14) 0.0452(12) 0.0022(10) 0.0083(9) -0.0033(10)
    C9 0.0352(10) 0.0473(13) 0.0442(11) 0.0011(9) 0.0085(9) 0.0041(10)
    C10 0.0367(11) 0.0522(14) 0.0411(11) 0.0048(9) 0.0080(9) 0.0061(10)
    C11 0.0448(12) 0.0603(15) 0.0583(14) 0.0015(11) 0.0176(11) 0.0031(12)
    C12 0.0526(15) 0.095(2) 0.0645(16) 0.0135(15) 0.0268(13) 0.0031(15)
    C13 0.0634(16) 0.077(2) 0.0576(15) 0.0270(15) 0.0138(13) 0.0000(14)
    C14 0.0788(18) 0.0554(16) 0.0640(16) 0.0120(14) 0.0173(15) 0.0007(13)
    C15 0.0626(15) 0.0572(16) 0.0564(14) 0.0028(12) 0.0215(12) 0.0063(12)
    C16 0.0399(11) 0.0549(14) 0.0461(12) 0.0030(10) 0.0138(9) 0.0046(10)
    C17 0.0457(13) 0.0763(17) 0.0405(12) 0.0120(12) 0.0120(10) 0.0049(12)
    C18 0.0463(15) 0.137(3) 0.0567(16) -0.0064(17) 0.0095(12) 0.0272(17)
    C19 0.0470(16) 0.210(5) 0.0564(18) -0.013(2) 0.0074(14) 0.015(2)
    C20 0.060(2) 0.183(4) 0.066(2) 0.043(3) -0.0019(17) -0.008(3)
    C21 0.101(3) 0.109(3) 0.108(3) 0.041(3) -0.025(2) 0.008(2)
    C22 0.078(2) 0.075(2) 0.083(2) 0.0132(17) -0.0055(16) 0.0092(17)
    C23 0.0440(12) 0.0723(19) 0.0446(13) 0.0063(12) 0.0093(10) 0.0031(12)
    C24 0.076(2) 0.126(3) 0.085(2) 0.001(2) 0.0431(17) -0.025(2)
    C25 0.075(2) 0.109(3) 0.176(4) 0.009(2) 0.053(3) -0.033(3)
    C26 0.113(3) 0.110(3) 0.104(3) 0.050(2) 0.042(2) -0.015(2)
    N1 0.0359(11) 0.112(2) 0.0921(18) 0.0028(13) 0.0046(12) -0.0034(16)
    N2 0.0437(12) 0.0825(17) 0.0696(14) 0.0147(12) -0.0020(10) 0.0015(12)
    O1 0.0862(14) 0.0675(14) 0.0794(13) 0.0092(11) 0.0371(11) -0.0021(10)
    O2 0.0616(11) 0.0898(14) 0.0664(11) -0.0013(10) 0.0349(9) -0.0087(10)
    Se1 0.04194(15) 0.0938(3) 0.0834(2) -0.01152(14) 0.01441(13) 0.00719(16)
_geom_special_details
;
All e.s.d.'s (except the e.s.d. in the dihedral angle between two l.s. planes)
are estimated using the full covariance matrix. The cell e.s.d.'s are taken
into account individually in the estimation of e.s.d.'s in distances, angles
and torsion angles; correlations between e.s.d.'s in cell parameters are only
used when they are defined by crystal symmetry. An approximate (isotropic)
treatment of cell e.s.d.'s is used for estimating e.s.d.'s involving l.s.
planes.
;
loop_
    _geom_bond_atom_site_label_1
    _geom_bond_atom_site_label_2
    _geom_bond_site_symmetry_2
    _geom_bond_distance
    _geom_bond_publ_flag
    C1 C2 . 1.379(5) ?
    C1 C6 . 1.379(4) ?
    C1 H1 . 0.9300 ?
    C2 C3 . 1.373(6) ?
    C2 H2 . 0.9300 ?
    C3 C4 . 1.361(5) ?
    C3 H3 . 0.9300 ?
    C4 C5 . 1.379(4) ?
    C4 H4 . 0.9300 ?
    C5 C6 . 1.385(4) ?
    C5 H5 . 0.9300 ?
    C6 C7 . 1.482(4) ?
    C7 C8 . 1.355(3) ?
    C7 N2 . 1.391(3) ?
    C8 C9 . 1.514(3) ?
    C8 Se1 . 1.837(2) ?
    C9 C10 . 1.518(3) ?
    C9 C16 . 1.544(3) ?
    C9 H9 . 0.9800 ?
    C10 C15 . 1.383(3) ?
    C10 C11 . 1.383(3) ?
    C11 C12 . 1.377(4) ?
    C11 H11 . 0.9300 ?
    C12 C13 . 1.376(4) ?
    C12 H12 . 0.9300 ?
    C13 C14 . 1.381(4) ?
    C13 C26 . 1.514(4) ?
    C14 C15 . 1.380(4) ?
    C14 H14 . 0.9300 ?
    C15 H15 . 0.9300 ?
    C16 C23 . 1.508(4) ?
    C16 C17 . 1.525(3) ?
    C16 H16 . 0.9800 ?
    C17 C18 . 1.365(4) ?
    C17 C22 . 1.367(4) ?
    C18 C19 . 1.392(4) ?
    C18 H18 . 0.9300 ?
    C19 C20 . 1.376(6) ?
    C19 H19 . 0.9300 ?
    C20 C21 . 1.336(6) ?
    C20 H20 . 0.9300 ?
    C21 C22 . 1.369(5) ?
    C21 H21 . 0.9300 ?
    C22 H22 . 0.9300 ?
    C23 O1 . 1.198(3) ?
    C23 O2 . 1.325(3) ?
    C24 C25 . 1.432(5) ?
    C24 O2 . 1.449(3) ?
    C24 H24A . 0.9700 ?
    C24 H24B . 0.9700 ?
    C25 H25A . 0.9600 ?
    C25 H25B . 0.9600 ?
    C25 H25C . 0.9600 ?
    C26 H26A . 0.9600 ?
    C26 H26B . 0.9600 ?
    C26 H26C . 0.9600 ?
    N1 N2 . 1.261(3) ?
    N1 Se1 . 1.870(3) ?
loop_
    _geom_angle_atom_site_label_1
    _geom_angle_atom_site_label_2
    _geom_angle_atom_site_label_3
    _geom_angle_site_symmetry_1
    _geom_angle_site_symmetry_3
    _geom_angle
    _geom_angle_publ_flag
    C2 C1 C6 . . 120.1(3) ?
    C2 C1 H1 . . 119.9 ?
    C6 C1 H1 . . 119.9 ?
    C3 C2 C1 . . 120.2(4) ?
    C3 C2 H2 . . 119.9 ?
    C1 C2 H2 . . 119.9 ?
    C4 C3 C2 . . 119.9(4) ?
    C4 C3 H3 . . 120.0 ?
    C2 C3 H3 . . 120.0 ?
    C3 C4 C5 . . 120.7(3) ?
    C3 C4 H4 . . 119.7 ?
    C5 C4 H4 . . 119.7 ?
    C4 C5 C6 . . 119.7(3) ?
    C4 C5 H5 . . 120.1 ?
    C6 C5 H5 . . 120.1 ?
    C1 C6 C5 . . 119.3(3) ?
    C1 C6 C7 . . 119.2(2) ?
    C5 C6 C7 . . 121.5(2) ?
    C8 C7 N2 . . 115.4(2) ?
    C8 C7 C6 . . 127.8(2) ?
    N2 C7 C6 . . 116.7(2) ?
    C7 C8 C9 . . 127.1(2) ?
    C7 C8 Se1 . . 109.47(16) ?
    C9 C8 Se1 . . 123.15(17) ?
    C8 C9 C10 . . 109.78(17) ?
    C8 C9 C16 . . 111.95(18) ?
    C10 C9 C16 . . 112.37(18) ?
    C8 C9 H9 . . 107.5 ?
    C10 C9 H9 . . 107.5 ?
    C16 C9 H9 . . 107.5 ?
    C15 C10 C11 . . 118.0(2) ?
    C15 C10 C9 . . 122.4(2) ?
    C11 C10 C9 . . 119.5(2) ?
    C12 C11 C10 . . 120.9(3) ?
    C12 C11 H11 . . 119.5 ?
    C10 C11 H11 . . 119.5 ?
    C13 C12 C11 . . 121.3(3) ?
    C13 C12 H12 . . 119.3 ?
    C11 C12 H12 . . 119.3 ?
    C12 C13 C14 . . 117.7(3) ?
    C12 C13 C26 . . 121.3(3) ?
    C14 C13 C26 . . 121.0(3) ?
    C15 C14 C13 . . 121.5(3) ?
    C15 C14 H14 . . 119.2 ?
    C13 C14 H14 . . 119.2 ?
    C14 C15 C10 . . 120.5(2) ?
    C14 C15 H15 . . 119.7 ?
    C10 C15 H15 . . 119.7 ?
    C23 C16 C17 . . 109.34(19) ?
    C23 C16 C9 . . 110.20(19) ?
    C17 C16 C9 . . 112.39(18) ?
    C23 C16 H16 . . 108.3 ?
    C17 C16 H16 . . 108.3 ?
    C9 C16 H16 . . 108.3 ?
    C18 C17 C22 . . 118.6(3) ?
    C18 C17 C16 . . 121.9(2) ?
    C22 C17 C16 . . 119.5(2) ?
    C17 C18 C19 . . 120.3(3) ?
    C17 C18 H18 . . 119.9 ?
    C19 C18 H18 . . 119.9 ?
    C20 C19 C18 . . 119.2(4) ?
    C20 C19 H19 . . 120.4 ?
    C18 C19 H19 . . 120.4 ?
    C21 C20 C19 . . 120.3(3) ?
    C21 C20 H20 . . 119.8 ?
    C19 C20 H20 . . 119.8 ?
    C20 C21 C22 . . 120.3(4) ?
    C20 C21 H21 . . 119.9 ?
    C22 C21 H21 . . 119.9 ?
    C17 C22 C21 . . 121.3(4) ?
    C17 C22 H22 . . 119.4 ?
    C21 C22 H22 . . 119.4 ?
    O1 C23 O2 . . 125.1(2) ?
    O1 C23 C16 . . 124.4(2) ?
    O2 C23 C16 . . 110.5(2) ?
    C25 C24 O2 . . 110.6(3) ?
    C25 C24 H24A . . 109.5 ?
    O2 C24 H24A . . 109.5 ?
    C25 C24 H24B . . 109.5 ?
    O2 C24 H24B . . 109.5 ?
    H24A C24 H24B . . 108.1 ?
    C24 C25 H25A . . 109.5 ?
    C24 C25 H25B . . 109.5 ?
    H25A C25 H25B . . 109.5 ?
    C24 C25 H25C . . 109.5 ?
    H25A C25 H25C . . 109.5 ?
    H25B C25 H25C . . 109.5 ?
    C13 C26 H26A . . 109.5 ?
    C13 C26 H26B . . 109.5 ?
    H26A C26 H26B . . 109.5 ?
    C13 C26 H26C . . 109.5 ?
    H26A C26 H26C . . 109.5 ?
    H26B C26 H26C . . 109.5 ?
    N2 N1 Se1 . . 111.30(17) ?
    N1 N2 C7 . . 117.0(2) ?
    C23 O2 C24 . . 118.8(2) ?
    C8 Se1 N1 . . 86.80(11) ?
loop_
    _geom_torsion_atom_site_label_1
    _geom_torsion_atom_site_label_2
    _geom_torsion_atom_site_label_3
    _geom_torsion_atom_site_label_4
    _geom_torsion_site_symmetry_1
    _geom_torsion_site_symmetry_2
    _geom_torsion_site_symmetry_3
    _geom_torsion_site_symmetry_4
    _geom_torsion
    _geom_torsion_publ_flag
    C6 C1 C2 C3 . . . . 0.1(5) ?
    C1 C2 C3 C4 . . . . -1.4(6) ?
    C2 C3 C4 C5 . . . . 1.4(6) ?
    C3 C4 C5 C6 . . . . -0.2(5) ?
    C2 C1 C6 C5 . . . . 1.1(4) ?
    C2 C1 C6 C7 . . . . 179.6(3) ?
    C4 C5 C6 C1 . . . . -1.0(4) ?
    C4 C5 C6 C7 . . . . -179.5(2) ?
    C1 C6 C7 C8 . . . . 129.3(3) ?
    C5 C6 C7 C8 . . . . -52.2(4) ?
    C1 C6 C7 N2 . . . . -48.3(3) ?
    C5 C6 C7 N2 . . . . 130.1(2) ?
    N2 C7 C8 C9 . . . . 174.4(2) ?
    C6 C7 C8 C9 . . . . -3.3(4) ?
    N2 C7 C8 Se1 . . . . -0.1(3) ?
    C6 C7 C8 Se1 . . . . -177.8(2) ?
    C7 C8 C9 C10 . . . . -91.6(3) ?
    Se1 C8 C9 C10 . . . . 82.2(2) ?
    C7 C8 C9 C16 . . . . 142.9(2) ?
    Se1 C8 C9 C16 . . . . -43.3(3) ?
    C8 C9 C10 C15 . . . . -78.9(3) ?
    C16 C9 C10 C15 . . . . 46.4(3) ?
    C8 C9 C10 C11 . . . . 98.8(2) ?
    C16 C9 C10 C11 . . . . -135.9(2) ?
    C15 C10 C11 C12 . . . . -0.6(3) ?
    C9 C10 C11 C12 . . . . -178.5(2) ?
    C10 C11 C12 C13 . . . . -0.4(4) ?
    C11 C12 C13 C14 . . . . 1.4(4) ?
    C11 C12 C13 C26 . . . . -180.0(3) ?
    C12 C13 C14 C15 . . . . -1.3(4) ?
    C26 C13 C14 C15 . . . . -180.0(3) ?
    C13 C14 C15 C10 . . . . 0.3(4) ?
    C11 C10 C15 C14 . . . . 0.7(3) ?
    C9 C10 C15 C14 . . . . 178.5(2) ?
    C8 C9 C16 C23 . . . . -52.2(3) ?
    C10 C9 C16 C23 . . . . -176.23(19) ?
    C8 C9 C16 C17 . . . . -174.4(2) ?
    C10 C9 C16 C17 . . . . 61.6(3) ?
    C23 C16 C17 C18 . . . . -72.9(3) ?
    C9 C16 C17 C18 . . . . 49.8(3) ?
    C23 C16 C17 C22 . . . . 105.8(3) ?
    C9 C16 C17 C22 . . . . -131.5(3) ?
    C22 C17 C18 C19 . . . . 1.1(4) ?
    C16 C17 C18 C19 . . . . 179.8(3) ?
    C17 C18 C19 C20 . . . . -0.2(5) ?
    C18 C19 C20 C21 . . . . -1.6(6) ?
    C19 C20 C21 C22 . . . . 2.5(7) ?
    C18 C17 C22 C21 . . . . -0.2(5) ?
    C16 C17 C22 C21 . . . . -178.9(3) ?
    C20 C21 C22 C17 . . . . -1.6(6) ?
    C17 C16 C23 O1 . . . . 82.0(3) ?
    C9 C16 C23 O1 . . . . -42.0(3) ?
    C17 C16 C23 O2 . . . . -98.0(2) ?
    C9 C16 C23 O2 . . . . 138.0(2) ?
    Se1 N1 N2 C7 . . . . -0.7(3) ?
    C8 C7 N2 N1 . . . . 0.6(3) ?
    C6 C7 N2 N1 . . . . 178.5(2) ?
    O1 C23 O2 C24 . . . . 0.9(4) ?
    C16 C23 O2 C24 . . . . -179.1(2) ?
    C25 C24 O2 C23 . . . . 114.7(3) ?
    C7 C8 Se1 N1 . . . . -0.20(19) ?
    C9 C8 Se1 N1 . . . . -175.0(2) ?
    N2 N1 Se1 C8 . . . . 0.5(2) ?
loop_
    _geom_hbond_atom_site_label_D
    _geom_hbond_atom_site_label_H
    _geom_hbond_atom_site_label_A
    _geom_hbond_site_symmetry_A
    _geom_hbond_distance_DH
    _geom_hbond_distance_HA
    _geom_hbond_distance_DA
    _geom_hbond_angle_DHA
    C20 H20 N1 4_666 0.93 2.61 3.522(4) 165.2
