# Supplementary material for: Ethyl 2-phenyl-3-(4-phenyl-1,2,3-selenadiazol-5-yl)-3-p-tolyl­propano­ate
Source: Acta Crystallogr Sect E Struct Rep Online. 2012 Jan 18;68(Pt 2):o447. doi: 10.1107/S1600536811056017 (PMC3275202; doi:10.1107/S1600536811056017)
Supplement: Supplementary file 2 [file e-68-0o447-Isup2.hkl]

#
# h,k,l, Fc-squared, Fo-squared, sigma(Fo-squared) and status flag
#
data_I
_shelx_title ' PTEPSUGU_0m in P2(1)/c'
_shelx_refln_list_code          4
_shelx_F_calc_maximum      239.39
_exptl_crystal_F_000       976.00
_reflns_d_resolution_high  0.7487
 
loop_
 _symmetry_equiv_pos_as_xyz
 'x, y, z'
 '-x, y+1/2, -z+1/2'
 '-x, -y, -z'
 'x, -y-1/2, z-1/2'
 
_cell_length_a    12.1480
_cell_length_b    12.3330
_cell_length_c    16.5220
_cell_angle_alpha  90.000
_cell_angle_beta  108.768
_cell_angle_gamma  90.000
 
_shelx_F_squared_multiplier     1.000
 
loop_
 _refln_index_h
 _refln_index_k
 _refln_index_l
 _refln_F_squared_calc
 _refln_F_squared_meas
 _refln_F_squared_sigma
 _refln_observed_status
   1   0   0    17554.16    17279.85    333.38 o
   2   0   0     1096.11     1075.47     26.31 o
   3   0   0     7817.34     8090.33    171.60 o
   4   0   0     1946.47     1899.65     48.03 o
   5   0   0     5412.35     5695.99    238.15 o
   6   0   0       48.10       73.52      3.74 o
   7   0   0      616.15      572.24     14.48 o
   8   0   0     2304.21     2187.39     56.35 o
   9   0   0      441.74      407.83     13.82 o
  10   0   0       91.74       73.80      9.65 o
  11   0   0       38.17       42.37     10.39 o
  12   0   0       46.40       30.48     11.61 o
  13   0   0       14.75        6.84     16.53 o
  14   0   0        1.58      -16.53     17.67 o
  15   0   0       33.25       28.50     21.09 o
   1   1   0    13777.40    14013.08    206.19 o
   2   1   0      171.41      169.99      3.37 o
   3   1   0     2978.71     3205.97     76.13 o
   4   1   0     4777.56     5247.38    126.82 o
   5   1   0     5102.91     5286.46    107.12 o
   6   1   0     1302.68     1322.86     19.88 o
   7   1   0     5280.84     5581.22     85.86 o
   8   1   0     5062.12     5101.39     74.45 o
   9   1   0      630.38      597.84     14.72 o
  10   1   0     2171.12     2111.41     50.02 o
  11   1   0     1197.50     1205.05     26.90 o
  12   1   0      699.38      711.86     24.35 o
  13   1   0      546.17      544.70     25.80 o
  14   1   0      203.00      182.27     15.92 o
  15   1   0      201.13      185.64     17.93 o
   0   2   0    29863.96    30924.86    582.94 o
   1   2   0     8570.16     8465.16    112.56 o
   2   2   0    21572.46    22022.92    305.40 o
   3   2   0    12468.11    13272.87    223.63 o
   4   2   0     2291.82     2297.21     42.16 o
   5   2   0     2940.92     2872.90     47.12 o
   6   2   0      581.32      504.97     13.84 o
   7   2   0     1660.80     1567.98     22.21 o
   8   2   0     1522.61     1431.21     23.40 o
   9   2   0     1197.57     1098.87     21.81 o
  10   2   0       84.34       63.89      5.46 o
  11   2   0      171.32      184.97      8.42 o
  12   2   0        4.47        2.64      8.88 o
  13   2   0       25.75        0.78     12.54 o
  14   2   0       56.07       21.95     13.70 o
  15   2   0       34.43       19.54     14.82 o
   1   3   0     2578.29     2562.42     38.34 o
   2   3   0     1351.53     1406.73     22.04 o
   3   3   0     4377.89     4671.68     70.63 o
   4   3   0      367.08      362.23      9.69 o
   5   3   0      865.24      789.01     12.92 o
   6   3   0     2634.07     2628.64     40.79 o
   7   3   0     1766.16     1713.75     25.40 o
   8   3   0     1775.71     1797.82     30.70 o
   9   3   0      335.64      360.80     10.25 o
  10   3   0      670.36      689.63     17.16 o
  11   3   0      567.53      588.40     16.14 o
  12   3   0      482.88      496.59     22.41 o
  13   3   0      386.01      377.48     21.72 o
  14   3   0      186.54      173.66     15.89 o
  15   3   0      150.28      155.65     23.66 o
   0   4   0     5605.90     6132.93    131.01 o
   1   4   0     3670.26     3686.01     59.24 o
   2   4   0      481.66      409.64      6.97 o
   3   4   0     1415.09     1323.35     20.52 o
   4   4   0     1268.12     1287.47     20.46 o
   5   4   0     3053.49     3025.28     50.68 o
   6   4   0     2642.13     2593.12     40.31 o
   7   4   0     1849.34     1762.51     27.91 o
   8   4   0     1984.47     1892.41     34.84 o
   9   4   0     1566.42     1442.77     30.45 o
  10   4   0       28.32       22.50      5.59 o
  11   4   0        1.16       -5.03     11.44 o
  12   4   0        1.97       -9.16      9.54 o
  13   4   0        0.07       -7.27     11.84 o
  14   4   0        0.19      -12.98     12.98 o
   1   5   0     1011.44     1124.31     18.63 o
   2   5   0        2.08        5.64      3.09 o
   3   5   0     1081.35     1192.11     17.75 o
   4   5   0        6.12        6.36      2.12 o
   5   5   0     1723.97     1796.29     26.43 o
   6   5   0     1988.05     1970.29     33.01 o
   7   5   0     1012.67     1032.44     20.07 o
   8   5   0     1413.24     1347.82     28.61 o
   9   5   0       39.09       45.73      5.69 o
  10   5   0      263.07      251.46     10.55 o
  11   5   0      549.22      556.63     40.91 o
  12   5   0      258.05      314.00     43.78 o
  13   5   0      220.45      189.36     15.66 o
  14   5   0       86.10       98.60     23.94 o
   0   6   0     1964.32     2281.95     49.40 o
   1   6   0     1414.13     1516.81     25.00 o
   2   6   0      402.08      408.89      8.56 o
   3   6   0     1620.28     1697.13     26.27 o
   4   6   0     4044.15     4177.14     60.18 o
   5   6   0     1786.95     1666.68     26.14 o
   6   6   0      538.29      508.63     11.37 o
   7   6   0       17.32       30.12      4.46 o
   8   6   0      293.95      308.25     15.52 o
   9   6   0       95.50       92.65      6.87 o
  10   6   0       39.44       25.19      8.42 o
  11   6   0       11.36       -2.64     10.86 o
  12   6   0        2.10      -10.27     10.27 o
  13   6   0        3.45       -2.77     13.23 o
  14   6   0        4.22       -8.40     13.95 o
   1   7   0       71.71       82.12      3.74 o
   2   7   0      182.76      163.80      4.47 o
   3   7   0      154.77      166.72      5.36 o
   4   7   0      797.88      824.18     13.82 o
   5   7   0       52.75       52.68      4.37 o
   6   7   0       15.99       11.17      3.97 o
   7   7   0     1164.90     1162.69     26.34 o
   8   7   0      902.62      793.77     27.21 o
   9   7   0      245.69      207.46     11.19 o
  10   7   0       63.22       43.62      9.31 o
  11   7   0      292.74      267.87     16.72 o
  12   7   0      259.83      282.90     18.12 o
  13   7   0        6.47       -5.74     13.39 o
   0   8   0      398.72      393.89     14.48 o
   1   8   0      179.32      156.07      6.76 o
   2   8   0      627.90      663.46     12.22 o
   3   8   0     1173.48     1224.55     20.29 o
   4   8   0      427.15      410.20      9.89 o
   5   8   0        6.34       11.14      4.34 o
   6   8   0       61.32       56.06      4.81 o
   7   8   0       62.12       63.15     10.18 o
   8   8   0        6.42       11.31     12.92 o
   9   8   0       60.25       55.34      9.17 o
  10   8   0       56.99       44.16      9.74 o
  11   8   0       56.37       38.15     12.88 o
  12   8   0        0.12       -9.26     13.06 o
  13   8   0        7.90      -14.27     14.27 o
   1   9   0       58.76       72.93      4.33 o
   2   9   0      110.04      107.92      4.63 o
   3   9   0       64.82       47.47      4.54 o
   4   9   0        4.68        3.30      4.94 o
   5   9   0      493.16      502.25     15.04 o
   6   9   0       27.55       18.52      6.87 o
   7   9   0       82.70       72.32      7.93 o
   8   9   0        3.51        1.08      8.72 o
   9   9   0        5.34        2.78      9.47 o
  10   9   0       24.38       13.59     10.19 o
  11   9   0       44.92       40.06     13.90 o
  12   9   0       73.55       76.23     15.32 o
   0  10   0       14.27       23.11      6.71 o
   1  10   0        0.78        4.99      4.63 o
   2  10   0       40.93       45.09      5.82 o
   3  10   0       20.97       20.06      5.46 o
   4  10   0        3.13        0.25      5.50 o
   5  10   0      409.76      388.08     19.05 o
   6  10   0        2.00        2.79      8.06 o
   7  10   0       46.91       30.96      7.93 o
   8  10   0        3.32       -2.11      9.44 o
   9  10   0        0.41       -1.43     10.34 o
  10  10   0       10.07       11.44     16.25 o
  11  10   0       25.52       21.95     14.51 o
  12  10   0        1.81      -15.39     21.09 o
   1  11   0        3.12       -1.41      7.14 o
   2  11   0       58.17       46.38      6.40 o
   3  11   0      189.41      191.46     11.93 o
   4  11   0       78.89       80.66      6.82 o
   5  11   0       37.07       31.18      7.62 o
   6  11   0       24.07       20.46      7.96 o
   7  11   0        6.17       -2.15      8.13 o
   8  11   0        7.06       11.80     10.52 o
   9  11   0       17.33       18.18     14.44 o
  10  11   0        1.44        9.69     20.52 o
  11  11   0        0.24      -21.66     21.66 o
   0  12   0       21.55        8.55     13.11 o
   1  12   0       17.82        9.41      9.27 o
   2  12   0       11.47       23.05      7.65 o
   3  12   0       25.45       24.68      9.27 o
   4  12   0       28.70        4.56      9.27 o
   5  12   0        2.99       -9.50      9.50 o
   6  12   0        2.65       -9.96      9.96 o
   7  12   0        1.21       -8.89     11.34 o
   8  12   0       16.28        8.71     14.85 o
   9  12   0        4.07       27.63     16.06 o
  10  12   0        0.29      -21.66     21.66 o
   1  13   0        6.96        6.84     14.82 o
   2  13   0       22.52       21.85      9.79 o
   3  13   0       19.46        6.21      9.79 o
   4  13   0        6.52       19.14     10.29 o
   5  13   0        1.50        5.13     13.30 o
   6  13   0       18.81       -2.02     14.09 o
   7  13   0        0.05       -2.63     14.90 o
   8  13   0        1.44       13.49     15.83 o
   9  13   0        0.46      -11.40     22.23 o
   2  14   0        0.04       11.40     18.81 o
   3  14   0        3.89        2.50     13.90 o
   4  14   0        2.07        5.25     14.30 o
   5  14   0       26.44        7.96     14.71 o
   6  14   0        9.29       -2.56     15.30 o
   7  14   0        1.24        2.15     16.32 o
   1  15   0       33.04       50.73     22.23 o
   2  15   0        0.49       21.09     21.09 o
   3  15   0        5.69        3.42     22.23 o
   4  15   0        0.65       17.39     15.32 o
   5  15   0        1.79       23.37     16.53 o
   6  15   0        0.66       -4.77     17.13 o
   1  16   0        1.76        4.56     22.23 o
   2  16   0        0.75       13.68     22.80 o
   3  16   0        0.48       27.93     23.37 o
 -15   1   1       20.59       23.31     22.23 o
 -14   1   1       30.48        0.57     12.49 o
 -13   1   1        0.78        2.68      8.51 o
 -12   1   1        0.59        0.60      6.83 o
 -11   1   1        4.97        4.15      5.96 o
 -10   1   1       96.16      105.70      7.89 o
  -9   1   1       43.99       52.99      5.65 o
  -8   1   1      143.57      151.23      4.20 o
  -7   1   1      683.98      641.89     10.99 o
  -6   1   1        0.41        4.23      1.92 o
  -5   1   1      473.84      586.20     11.10 o
  -4   1   1      194.10      228.85      4.55 o
  -3   1   1     1135.94     1234.09     22.98 o
  -2   1   1     8567.51     8728.75    127.38 o
  -1   1   1       33.15       42.41      0.87 o
   0   1   1       36.88       19.42      0.76 o
   1   1   1      307.93      328.14      6.80 o
   2   1   1     7528.04     8004.81    114.37 o
   3   1   1      397.24      434.56      8.58 o
   4   1   1      498.04      483.36     10.23 o
   5   1   1      153.79      180.20      4.60 o
   6   1   1      187.76      233.89      5.00 o
   7   1   1        3.16        2.46      2.47 o
   8   1   1      202.74      200.86      5.16 o
   9   1   1        9.09        9.35      4.15 o
  10   1   1       68.27       59.92      5.05 o
  11   1   1       47.74       39.84      6.84 o
  12   1   1       24.38       14.62     11.08 o
  13   1   1        0.35       -9.66     12.07 o
  14   1   1       24.95        6.65     13.46 o
 -15   2   1        4.24      -13.90     13.90 o
 -14   2   1       28.86       33.52     12.88 o
 -13   2   1       11.37        4.74      9.75 o
 -12   2   1        6.49        3.45      7.00 o
 -11   2   1        9.02       -0.53      6.09 o
 -10   2   1        2.93       -5.35      5.35 o
  -9   2   1       35.07       27.88      4.25 o
  -8   2   1      582.86      555.16     11.09 o
  -7   2   1       91.85       91.07      4.36 o
  -6   2   1      502.45      525.92     11.40 o
  -5   2   1      327.54      364.29      6.51 o
  -4   2   1     6716.57     7103.83    116.46 o
  -3   2   1     7452.01     7845.38    108.40 o
  -2   2   1    13488.08    14372.89    207.47 o
  -1   2   1    10161.09    11290.78    165.20 o
   0   2   1     1140.91     1035.31     14.65 o
   1   2   1      732.12      622.47      8.50 o
   2   2   1      552.54      615.49      9.88 o
   3   2   1     3197.83     3356.53     51.79 o
   4   2   1      959.01      885.11     14.17 o
   5   2   1     1316.39     1447.39     21.36 o
   6   2   1      382.21      354.37      6.49 o
   7   2   1     1317.54     1307.59     19.67 o
   8   2   1      115.28      129.44      4.41 o
   9   2   1       10.10        6.81      3.94 o
  10   2   1       12.00        6.88      5.16 o
  11   2   1      275.32      257.40     12.66 o
  12   2   1       32.20       28.60     11.48 o
  13   2   1       22.90       14.74     12.29 o
  14   2   1        5.18       -5.74     13.06 o
 -15   3   1       12.84        7.34     14.20 o
 -14   3   1       83.90       57.21     13.69 o
 -13   3   1       53.57       57.18     10.66 o
 -12   3   1      275.82      258.62     10.29 o
 -11   3   1      102.12       95.67      7.29 o
 -10   3   1      350.85      311.26     10.63 o
  -9   3   1        3.99       11.58      4.31 o
  -8   3   1      682.79      652.99     17.02 o
  -7   3   1      624.67      604.57     11.36 o
  -6   3   1       72.53       60.73      2.86 o
  -5   3   1     1417.36     1490.36     24.90 o
  -4   3   1     2044.00     2095.76     29.99 o
  -3   3   1     1562.65     1696.58     24.29 o
  -2   3   1     1580.50     1702.02     25.93 o
  -1   3   1     5466.57     5778.02     90.76 o
   0   3   1     1288.22     1282.73     18.44 o
   1   3   1     2935.13     3007.48     44.94 o
   2   3   1      393.10      410.64      6.60 o
   3   3   1     3590.46     3565.55     54.81 o
   4   3   1      356.51      428.68      7.02 o
   5   3   1       98.93       99.90      2.81 o
   6   3   1       93.90      108.34      3.45 o
   7   3   1      388.32      376.52      8.52 o
   8   3   1       12.35        9.37      3.32 o
   9   3   1       57.99       53.33      4.56 o
  10   3   1        1.45       -3.94      5.34 o
  11   3   1       99.83       84.30      8.97 o
  12   3   1       47.97       45.30     11.84 o
  13   3   1       68.67       52.02     13.06 o
  14   3   1       56.82       29.74     13.87 o
 -15   4   1       52.91       53.14     23.37 o
 -14   4   1       37.38       31.84     26.79 o
 -13   4   1        9.21       -6.82     10.45 o
 -12   4   1       26.51       31.33      9.72 o
 -11   4   1        5.21       -6.47      7.85 o
 -10   4   1       15.11        2.67      5.93 o
  -9   4   1      119.89      114.87      6.95 o
  -8   4   1       13.17       10.58      6.19 o
  -7   4   1     1525.05     1506.86     25.63 o
  -6   4   1     4004.86     4121.29     67.51 o
  -5   4   1     1412.84     1341.92     21.01 o
  -4   4   1      969.10     1049.46     15.46 o
  -3   4   1      512.99      539.74      8.88 o
  -2   4   1     4592.96     4764.26     71.05 o
  -1   4   1      458.61      407.46      7.12 o
   0   4   1      923.06      871.02     12.79 o
   1   4   1     1479.94     1344.03     20.74 o
   2   4   1     6754.07     6891.50    104.05 o
   3   4   1     8415.06     8725.32    133.65 o
   4   4   1      697.86      696.28     11.60 o
   5   4   1      746.26      730.84     12.26 o
   6   4   1      260.90      254.11      6.06 o
   7   4   1      363.91      363.79      8.38 o
   8   4   1       87.95       90.39      4.67 o
   9   4   1       16.63       13.43      5.44 o
  10   4   1       48.42       44.23     10.28 o
  11   4   1      116.07      105.03      8.66 o
  12   4   1       13.76        0.08     11.26 o
  13   4   1       44.92       39.09     13.06 o
  14   4   1       40.96       40.48     14.61 o
 -14   5   1      174.47      156.82     15.66 o
 -13   5   1      183.11      184.34     16.34 o
 -12   5   1       59.18       78.53     10.97 o
 -11   5   1      248.21      250.32     13.68 o
 -10   5   1     1138.92     1066.35     26.70 o
  -9   5   1      968.36      979.31     21.95 o
  -8   5   1      440.28      413.71     11.52 o
  -7   5   1      281.64      286.26      8.16 o
  -6   5   1     2073.51     2041.70     34.02 o
  -5   5   1     1385.11     1356.02     21.35 o
  -4   5   1      505.98      630.96     11.49 o
  -3   5   1     1415.57     1467.06     22.79 o
  -2   5   1     1303.02     1385.14     21.18 o
  -1   5   1       12.81       14.45      3.34 o
   0   5   1     1071.74     1093.49     17.15 o
   1   5   1      840.00      884.07     14.07 o
   2   5   1     3563.09     3890.85     62.61 o
   3   5   1       24.98       26.19      2.57 o
   4   5   1       19.91       25.40      2.37 o
   5   5   1       17.05       15.87      2.64 o
   6   5   1      583.72      576.39     11.25 o
   7   5   1      197.51      191.58      5.70 o
   8   5   1        9.03        9.56      4.51 o
   9   5   1      774.62      741.34     21.06 o
  10   5   1      452.38      424.30     17.11 o
  11   5   1       84.43       85.58      8.92 o
  12   5   1       15.77       19.15     11.84 o
  13   5   1       96.63       96.07     14.27 o
  14   5   1       93.53       67.95     17.10 o
 -14   6   1       22.20        4.39     14.04 o
 -13   6   1       16.66        4.89     11.52 o
 -12   6   1       21.42       25.51     10.79 o
 -11   6   1       18.33        8.78     10.63 o
 -10   6   1       37.80       24.48      8.51 o
  -9   6   1       58.07       55.89      6.21 o
  -8   6   1       78.10       68.01      5.81 o
  -7   6   1        7.49        0.20      4.06 o
  -6   6   1      772.40      758.50     14.89 o
  -5   6   1     1482.93     1394.30     21.93 o
  -4   6   1     3693.15     3809.96     57.93 o
  -3   6   1     2882.81     2923.60     47.34 o
  -2   6   1      933.30      883.93     15.15 o
  -1   6   1     1135.51     1010.26     17.01 o
   0   6   1     2183.38     2197.89     33.63 o
   1   6   1     2390.21     2349.45     38.18 o
   2   6   1     3528.09     3411.84     55.02 o
   3   6   1     3624.17     3825.20     58.15 o
   4   6   1     1353.66     1363.31     20.40 o
   5   6   1      887.14      870.74     14.53 o
   6   6   1     1057.96     1087.21     19.41 o
   7   6   1       19.15       27.31      3.86 o
   8   6   1       28.69       25.66      6.54 o
   9   6   1       82.51       76.26      8.66 o
  10   6   1       53.03       41.13      9.10 o
  11   6   1      182.09      160.76     11.41 o
  12   6   1       38.07       28.09     12.65 o
  13   6   1        9.43        9.67     13.69 o
 -14   7   1      104.29      109.09     15.99 o
 -13   7   1      114.06      117.00     22.74 o
 -12   7   1      123.67      111.44     16.82 o
 -11   7   1      457.18      441.28     29.93 o
 -10   7   1      328.98      342.01     33.92 o
  -9   7   1       19.68       17.42      7.07 o
  -8   7   1      157.09      172.46      7.60 o
  -7   7   1       74.94       83.33      6.03 o
  -6   7   1      530.09      542.99     11.26 o
  -5   7   1      808.72      768.55     14.33 o
  -4   7   1      392.88      374.46      8.12 o
  -3   7   1     1895.63     1977.55     32.37 o
  -2   7   1      616.21      569.43     11.31 o
  -1   7   1       36.89       27.56      2.59 o
   0   7   1       76.06       95.00      3.50 o
   1   7   1       94.49      109.73      4.21 o
   2   7   1       22.63       28.01      3.02 o
   3   7   1      125.38      137.86      5.34 o
   4   7   1       20.68       21.97      3.26 o
   5   7   1      274.75      258.59      6.62 o
   6   7   1      152.68      153.08      5.57 o
   7   7   1      458.92      451.81     15.66 o
   8   7   1       93.25       88.99      8.94 o
   9   7   1      189.55      177.54     11.49 o
  10   7   1      213.33      192.69     11.84 o
  11   7   1      136.14      127.29     11.28 o
  12   7   1       50.40       54.79     13.87 o
  13   7   1       88.35       71.50     15.30 o
 -13   8   1       10.43       -9.41     14.04 o
 -12   8   1       44.56       16.52     13.69 o
 -11   8   1       10.14        7.50     12.25 o
 -10   8   1       10.91       24.05     11.48 o
  -9   8   1       21.80       19.82      8.54 o
  -8   8   1      102.70      100.83      9.31 o
  -7   8   1      896.67      892.33     21.54 o
  -6   8   1      869.18      817.39     17.39 o
  -5   8   1      154.21      151.82      5.79 o
  -4   8   1      461.22      472.90     10.81 o
  -3   8   1      503.71      489.19     10.83 o
  -2   8   1       72.55       61.88      5.27 o
  -1   8   1      518.22      522.88     10.96 o
   0   8   1     1033.56      949.17     18.95 o
   1   8   1     1410.07     1386.95     23.18 o
   2   8   1     1960.76     2026.78     35.72 o
   3   8   1      939.67      873.78     25.20 o
   4   8   1      296.76      269.85      7.21 o
   5   8   1      334.80      354.86      9.24 o
   6   8   1      490.28      465.22     15.86 o
   7   8   1     1157.45     1099.18     32.35 o
   8   8   1      439.00      419.98     17.09 o
   9   8   1      193.17      207.73     12.03 o
  10   8   1      167.09      149.75     11.61 o
  11   8   1       95.36       71.35     13.70 o
  12   8   1        5.34        9.74     14.09 o
  13   8   1        1.28        3.42     21.09 o
 -12   9   1       23.79       24.61     14.44 o
 -11   9   1      184.57      180.15     15.89 o
 -10   9   1      103.61      113.78     13.50 o
  -9   9   1        6.11        0.87      9.18 o
  -8   9   1      230.92      242.53     12.27 o
  -7   9   1        4.18        1.61      6.88 o
  -6   9   1      225.80      242.33     12.09 o
  -5   9   1      505.36      492.84     13.00 o
  -4   9   1      210.17      212.88     10.92 o
  -3   9   1      636.42      661.48     16.70 o
  -2   9   1      187.35      178.75      6.46 o
  -1   9   1      131.89      133.50      5.74 o
   0   9   1      386.16      332.91      9.13 o
   1   9   1       31.38       28.09      3.77 o
   2   9   1        0.64        1.79      3.59 o
   3   9   1        2.09        1.89      3.53 o
   4   9   1       29.32       21.52      4.29 o
   5   9   1       48.14       55.91      5.81 o
   6   9   1       45.42       52.53      6.31 o
   7   9   1      117.38      123.12      9.77 o
   8   9   1      119.66      118.95     10.44 o
   9   9   1      222.34      211.08     12.69 o
  10   9   1       42.91       41.35     10.95 o
  11   9   1       49.42       49.02     19.95 o
  12   9   1       38.79       60.42     22.23 o
 -12  10   1        0.01       -0.44     15.11 o
 -11  10   1       49.25       33.54     14.27 o
 -10  10   1       45.38       37.62     13.30 o
  -9  10   1       31.57       16.96     10.38 o
  -8  10   1       45.35       35.63      9.63 o
  -7  10   1       36.03       31.74     10.75 o
  -6  10   1      561.67      556.65     16.92 o
  -5  10   1       28.59       25.36      6.86 o
  -4  10   1        7.46        1.65      5.57 o
  -3  10   1      938.08      935.19     37.58 o
  -2  10   1      242.27      222.67      8.03 o
  -1  10   1      608.24      646.12     24.76 o
   0  10   1      616.22      617.71     18.98 o
   1  10   1       63.79       75.39     13.07 o
   2  10   1      226.68      234.23     10.20 o
   3  10   1      730.70      665.38     31.96 o
   4  10   1      647.57      645.50     40.23 o
   5  10   1      290.17      284.10     10.51 o
   6  10   1      156.64      159.95     12.65 o
   7  10   1      122.44      129.45     10.54 o
   8  10   1       64.47       76.87     13.72 o
   9  10   1      254.41      251.69     18.31 o
  10  10   1      110.56       96.80     16.53 o
  11  10   1       37.31       23.37     21.66 o
 -11  11   1       80.87       84.93     23.37 o
 -10  11   1      132.17      108.10     15.51 o
  -9  11   1       82.19       98.79     14.27 o
  -8  11   1      120.92      129.06     10.53 o
  -7  11   1       29.80       23.58      8.51 o
  -6  11   1       73.02       82.25     12.67 o
  -5  11   1      689.34      649.86     38.44 o
  -4  11   1       67.69       59.68     13.00 o
  -3  11   1       32.68       21.31      6.02 o
  -2  11   1       72.52       69.39      6.34 o
  -1  11   1       59.89       73.66      8.64 o
   0  11   1       14.36       10.74      7.10 o
   1  11   1       34.91       34.83      7.65 o
   2  11   1       53.98       40.84      7.92 o
   3  11   1       90.23       93.96      9.63 o
   4  11   1        8.80       -6.29      8.31 o
   5  11   1      156.12      155.31     19.68 o
   6  11   1        6.36       10.29      9.39 o
   7  11   1       27.38        8.60     12.88 o
   8  11   1      170.45      186.66     16.87 o
   9  11   1       91.35       81.11     15.66 o
  10  11   1       54.93       73.53     18.24 o
  11  11   1        9.63      -19.38     21.66 o
 -10  12   1        3.04       -2.28     21.09 o
  -9  12   1        6.07      -18.24     19.95 o
  -8  12   1       26.51       11.56      9.62 o
  -7  12   1        2.32       -4.39      8.79 o
  -6  12   1       84.82       88.46      9.49 o
  -5  12   1       63.31       60.78      8.63 o
  -4  12   1        4.63       -5.61      7.48 o
  -3  12   1       57.29       53.32      7.72 o
  -2  12   1      244.46      241.89     25.71 o
  -1  12   1      234.69      226.92     30.11 o
   0  12   1      281.78      323.82     16.47 o
   1  12   1      464.45      496.36     21.13 o
   2  12   1      798.89      801.87     57.87 o
   3  12   1       38.55       38.84      7.90 o
   4  12   1       22.27        4.65      9.54 o
   5  12   1       59.05       37.67     10.35 o
   6  12   1       63.14       49.28     13.90 o
   7  12   1        8.28      -13.46     13.46 o
   8  12   1       26.47        9.04     15.68 o
   9  12   1       16.24      -11.88     16.06 o
  10  12   1        4.56       13.11     23.37 o
  -9  13   1       32.46       41.04     22.80 o
  -8  13   1       62.29       61.56     22.23 o
  -7  13   1       68.22       58.79     12.14 o
  -6  13   1       56.78       45.31     12.29 o
  -5  13   1       36.66       33.39     17.25 o
  -4  13   1        0.44       -0.35      9.93 o
  -3  13   1       22.14       18.78      9.89 o
  -2  13   1        5.31       12.19      9.46 o
  -1  13   1       34.07       40.47     15.39 o
   0  13   1        6.92       -3.99     13.68 o
   1  13   1       15.20       27.36     14.82 o
   2  13   1        5.00       -3.42     18.24 o
   3  13   1        0.82       -1.57     12.69 o
   4  13   1        0.75      -14.54     19.10 o
   5  13   1        4.88        3.06     13.69 o
   6  13   1       30.23       39.96     14.71 o
   7  13   1       31.71       13.36     15.11 o
   8  13   1       14.56       11.34     16.32 o
   9  13   1        6.05        5.70     25.08 o
  -8  14   1        0.56        5.70     23.37 o
  -7  14   1        2.29       23.38     16.82 o
  -6  14   1        0.18       -2.67     23.66 o
  -5  14   1        6.14       11.29     14.90 o
  -4  14   1        9.69        7.70     14.11 o
  -3  14   1       52.16       54.22     11.21 o
  -2  14   1       51.75       35.76     10.55 o
  -1  14   1       32.60       55.86     20.52 o
   2  14   1       34.90        9.12     19.38 o
   3  14   1       44.10       55.33     19.67 o
   4  14   1       10.82       19.67     14.91 o
   5  14   1        9.57       -2.85     14.91 o
   6  14   1       11.57       -5.70     15.72 o
   7  14   1        0.47      -15.92     15.92 o
  -6  15   1        0.37       24.03     16.72 o
  -5  15   1        9.61       14.79     15.92 o
  -4  15   1        5.88      -11.16     15.30 o
  -3  15   1        1.25      -14.49     14.49 o
  -2  15   1       10.11        8.55     19.95 o
  -1  15   1       16.49        6.27     20.52 o
   1  15   1        2.89        0.00     22.23 o
   2  15   1        1.77      -10.26     21.09 o
   3  15   1        3.58       -5.70     21.09 o
   4  15   1        0.30        9.19     15.30 o
   5  15   1       15.30        5.86     16.32 o
  -3  16   1        0.30       19.38     22.80 o
  -2  16   1        1.35       45.03     22.80 o
  -1  16   1        1.20        9.69     21.66 o
   0  16   1        2.34       16.53     23.37 o
   1  16   1        2.58       15.39     22.80 o
   2  16   1        4.02       23.37     22.80 o
   3  16   1        2.66       13.11     23.37 o
 -15   0   2      270.85      268.47     26.22 o
 -14   0   2       59.68       71.94     25.94 o
 -13   0   2       16.38       10.40     11.91 o
 -12   0   2        2.39       -1.94     10.27 o
 -11   0   2        3.67       -9.17      9.17 o
 -10   0   2      149.38      102.05     12.54 o
  -9   0   2       52.54       36.57      7.38 o
  -8   0   2      593.79      528.57     15.93 o
  -7   0   2      856.82      746.40     20.39 o
  -6   0   2     1275.78     1351.42     32.85 o
  -5   0   2     1908.22     1826.90     44.76 o
  -4   0   2     4906.13     5157.57    133.37 o
  -3   0   2    17663.21    18604.21    446.83 o
  -2   0   2      202.09      229.11      5.79 o
   0   0   2    16373.74    16104.48    298.56 o
   1   0   2    23195.96    22602.06    402.70 o
   2   0   2      387.18      475.52      9.74 o
   3   0   2    48919.94    46763.86    904.37 o
   4   0   2    18729.10    18115.50    350.45 o
   5   0   2      721.57      958.85     19.54 o
   6   0   2     1788.25     1642.89     32.90 o
   7   0   2     3130.23     3010.73     59.30 o
   8   0   2     5226.12     5180.92    101.06 o
   9   0   2      998.04      931.80     23.20 o
  10   0   2      181.72      180.77     10.00 o
  11   0   2      263.07      250.80     21.09 o
  12   0   2       73.55       82.08     18.81 o
  13   0   2        5.90       14.82     17.67 o
  14   0   2       25.41       12.54     19.38 o
 -15   1   2       18.09       26.30     13.90 o
 -14   1   2      300.77      325.22     14.06 o
 -13   1   2      504.31      510.44     15.70 o
 -12   1   2      812.01      806.84     19.78 o
 -11   1   2     2580.45     2553.17     59.99 o
 -10   1   2     1682.23     1590.49     38.19 o
  -9   1   2     3842.58     3617.09     83.22 o
  -8   1   2     3729.13     3696.58     73.57 o
  -7   1   2     5142.69     5452.12     96.85 o
  -6   1   2     3650.90     3625.78     59.15 o
  -5   1   2     4461.35     4508.41     72.22 o
  -4   1   2    12119.37    13049.59    250.95 o
  -3   1   2     2816.06     2832.68     48.52 o
  -2   1   2       65.89       72.13      2.72 o
  -1   1   2     4622.85     4481.84    133.94 o
   0   1   2     1841.57     1766.45     24.38 o
   1   1   2      232.15      203.66      4.24 o
   2   1   2    16949.01    17961.48    275.18 o
   3   1   2      315.31      385.15      6.17 o
   4   1   2     3742.09     3964.62     54.40 o
   5   1   2       54.11       44.15      2.19 o
   6   1   2      435.13      505.18      9.07 o
   7   1   2     1140.07     1202.99     18.58 o
   8   1   2      503.65      500.67      9.73 o
   9   1   2      661.92      654.75     12.55 o
  10   1   2      878.29      898.66     16.33 o
  11   1   2      887.13      833.34     26.09 o
  12   1   2      412.60      405.65     22.30 o
  13   1   2      173.29      178.59     15.11 o
  14   1   2      272.37      266.71     28.79 o
 -15   2   2       61.41       59.85     19.67 o
 -14   2   2       95.82       89.99     11.75 o
 -13   2   2      219.18      216.93     10.19 o
 -12   2   2       19.05        1.65      6.83 o
 -11   2   2        3.48       -2.23      5.94 o
 -10   2   2      292.94      263.33      8.98 o
  -9   2   2      268.87      236.77      8.30 o
  -8   2   2      147.09      145.02      5.01 o
  -7   2   2      165.78      177.06      5.09 o
  -6   2   2     1484.50     1436.44     22.23 o
  -5   2   2      960.34      995.19     16.57 o
  -4   2   2     1538.31     1566.85     23.34 o
  -3   2   2    10657.88    10991.44    152.82 o
  -2   2   2     7509.71     7595.70    105.83 o
  -1   2   2    48073.82    48293.97    706.89 o
   0   2   2       79.52       80.85      1.86 o
   1   2   2      855.88      886.02     12.13 o
   2   2   2     8596.15     8918.46    126.28 o
   3   2   2     7123.19     7076.64    101.48 o
   4   2   2    10202.13    10801.53    154.82 o
   5   2   2     3523.64     3466.63     53.60 o
   6   2   2     5896.55     5917.19     85.14 o
   7   2   2     2984.20     2952.49     40.99 o
   8   2   2     1683.35     1590.31     22.82 o
   9   2   2      757.77      717.58     14.58 o
  10   2   2      826.01      753.85     28.98 o
  11   2   2      359.18      337.96     15.12 o
  12   2   2      179.57      149.78     13.69 o
  13   2   2        0.68      -12.63     12.82 o
  14   2   2        4.04       -3.16     13.90 o
 -15   3   2       13.80        8.77     13.87 o
 -14   3   2      267.12      263.43     27.93 o
 -13   3   2      465.11      516.61     22.30 o
 -12   3   2      385.46      407.79     14.63 o
 -11   3   2      474.87      465.23     18.25 o
 -10   3   2      327.78      346.27     11.07 o
  -9   3   2     3375.83     3231.33     65.20 o
  -8   3   2     3087.69     3204.75     64.25 o
  -7   3   2      798.69      732.74     13.24 o
  -6   3   2     1626.65     1691.77     26.21 o
  -5   3   2      759.28      726.40     12.42 o
  -4   3   2     3853.92     3914.71     58.33 o
  -3   3   2     6735.02     6873.57     97.95 o
  -2   3   2    13740.42    14158.85    196.54 o
  -1   3   2     2280.02     2216.45     32.71 o
   0   3   2     3247.61     3153.87     49.76 o
   1   3   2     2965.23     3113.99     44.20 o
   2   3   2      123.57      111.76      2.69 o
   3   3   2      183.34      236.98      4.45 o
   4   3   2        3.32        3.73      1.81 o
   5   3   2      211.43      215.69      4.78 o
   6   3   2      229.53      258.74      5.69 o
   7   3   2      808.23      833.99     13.63 o
   8   3   2      150.29      144.68      4.91 o
   9   3   2     1543.14     1465.47     26.47 o
  10   3   2      659.31      579.60     17.77 o
  11   3   2      490.09      514.31     16.48 o
  12   3   2      255.30      231.62     15.72 o
  13   3   2      144.74      142.40     15.08 o
  14   3   2      226.90      204.60     17.53 o
 -15   4   2       52.85       31.59     14.85 o
 -14   4   2        1.31       -5.50     11.30 o
 -13   4   2       83.24       80.92     11.19 o
 -12   4   2       53.46       65.51      7.88 o
 -11   4   2       69.10       67.73      7.01 o
 -10   4   2       18.17       21.90      6.30 o
  -9   4   2        3.12       -4.34      5.27 o
  -8   4   2       27.59       32.54      5.71 o
  -7   4   2      220.93      213.60      7.80 o
  -6   4   2     2093.38     2141.64     32.90 o
  -5   4   2     4635.10     4914.44     69.61 o
  -4   4   2     3480.12     3613.19     51.24 o
  -3   4   2      321.85      295.80      5.09 o
  -2   4   2      421.60      370.18      6.26 o
  -1   4   2     4569.58     5034.86     79.27 o
   0   4   2     6257.80     6338.68     94.31 o
   1   4   2     2704.59     2728.06     40.97 o
   2   4   2     6649.54     6718.51    116.88 o
   3   4   2     7155.98     7622.23    109.18 o
   4   4   2     4140.91     4007.50     61.70 o
   5   4   2     2111.84     1997.47     31.36 o
   6   4   2     2590.72     2554.46     37.35 o
   7   4   2     1825.39     1811.08     28.71 o
   8   4   2      850.57      820.69     15.55 o
   9   4   2      638.18      614.80     24.02 o
  10   4   2      495.61      457.86     19.09 o
  11   4   2       76.75       72.77      9.65 o
  12   4   2      140.86      120.59     13.87 o
  13   4   2        0.40        0.71     16.53 o
  14   4   2        3.10      -10.45     15.01 o
 -14   5   2       46.58       38.02     15.22 o
 -13   5   2      234.91      271.19     21.87 o
 -12   5   2      173.98      182.13     15.96 o
 -11   5   2      365.67      391.89     14.00 o
 -10   5   2      763.28      807.08     25.32 o
  -9   5   2     1148.57     1170.01     28.33 o
  -8   5   2     1166.61     1163.39     24.86 o
  -7   5   2      199.00      198.38      8.07 o
  -6   5   2      606.41      606.65     10.62 o
  -5   5   2     5817.40     6141.66     86.86 o
  -4   5   2     2012.96     2098.19     30.16 o
  -3   5   2     1085.29     1099.44     17.03 o
  -2   5   2     2392.81     2338.01     35.24 o
  -1   5   2      320.55      290.92      5.78 o
   0   5   2     3391.70     3560.86     53.31 o
   1   5   2      203.36      186.42      4.26 o
   2   5   2        6.60       16.65      2.10 o
   3   5   2       13.91       13.55      2.11 o
   4   5   2        1.47        3.27      2.37 o
   5   5   2       53.86       66.39      4.92 o
   6   5   2     1524.01     1549.32     24.77 o
   7   5   2      481.36      464.46     11.01 o
   8   5   2      244.13      263.86     10.38 o
   9   5   2      519.61      460.38     17.55 o
  10   5   2      223.14      259.71     15.57 o
  11   5   2      483.60      446.39     18.85 o
  12   5   2       55.32       36.07     12.82 o
  13   5   2       56.23       37.94     14.27 o
  14   5   2      161.24      126.54     23.94 o
 -14   6   2       11.06        4.87     12.27 o
 -13   6   2       31.02       23.11     11.58 o
 -12   6   2       60.03       66.79     11.02 o
 -11   6   2      149.87      141.10     10.93 o
 -10   6   2       64.75       83.77      8.47 o
  -9   6   2        6.99       16.95      6.42 o
  -8   6   2       92.36       90.37      6.01 o
  -7   6   2       18.70       24.34      4.80 o
  -6   6   2      243.93      245.44      7.00 o
  -5   6   2      884.70      918.82     15.04 o
  -4   6   2      806.97      895.23     15.47 o
  -3   6   2     1709.94     1582.92     24.22 o
  -2   6   2     3391.17     3374.50     50.58 o
  -1   6   2     3309.20     3518.59     55.77 o
   0   6   2      689.11      603.17     10.87 o
   1   6   2     1216.23     1220.34     20.42 o
   2   6   2     2980.54     3326.90     53.71 o
   3   6   2     3408.68     3261.47     52.72 o
   4   6   2     2211.09     2290.77     33.47 o
   5   6   2      911.59      933.59     15.64 o
   6   6   2      313.26      269.01      6.78 o
   7   6   2      239.10      234.04      8.18 o
   8   6   2        5.30        1.83      4.91 o
   9   6   2        2.20        4.76      7.98 o
  10   6   2        2.74       -4.01      8.72 o
  11   6   2       52.73       39.99     10.29 o
  12   6   2      119.53      121.95     14.90 o
  13   6   2        5.90      -19.95     19.95 o
 -14   7   2       10.86        3.34     12.81 o
 -13   7   2       44.27       54.49     15.80 o
 -12   7   2       91.98       68.15     13.23 o
 -11   7   2      192.47      175.28     24.80 o
 -10   7   2       49.30       63.69      9.29 o
  -9   7   2      707.79      722.41     19.99 o
  -8   7   2     2130.23     2118.10     43.71 o
  -7   7   2      573.08      568.70     12.98 o
  -6   7   2       99.09      106.08      4.71 o
  -5   7   2      131.28      133.16      5.32 o
  -4   7   2     1012.13     1084.22     18.56 o
  -3   7   2      691.90      665.90     14.45 o
  -2   7   2      205.70      241.81      6.62 o
  -1   7   2      972.95      989.06     18.03 o
   0   7   2      613.89      644.64     12.51 o
   1   7   2       40.45       55.78      3.26 o
   2   7   2       14.61       17.23      2.83 o
   3   7   2       26.80       28.82      3.99 o
   4   7   2      525.74      519.94      9.66 o
   5   7   2       12.78       17.34      4.01 o
   6   7   2       67.67       61.91      4.95 o
   7   7   2       12.97       29.62      5.12 o
   8   7   2      293.89      311.29     14.13 o
   9   7   2      105.18       93.34      9.80 o
  10   7   2      117.65       93.28     10.62 o
  11   7   2      210.08      204.30     13.25 o
  12   7   2       55.88       54.72     20.52 o
  13   7   2        6.28      -11.97     21.66 o
 -13   8   2        6.24       -9.48     14.20 o
 -12   8   2       80.36       70.90     13.87 o
 -11   8   2       50.25       45.28     12.65 o
 -10   8   2       18.63       30.54     11.61 o
  -9   8   2        8.08       12.54     10.22 o
  -8   8   2      542.69      535.09     17.60 o
  -7   8   2        4.99        0.68      5.10 o
  -6   8   2      510.23      494.11     12.89 o
  -5   8   2      222.68      206.71      6.45 o
  -4   8   2      191.30      218.09      7.40 o
  -3   8   2      117.69      100.30      4.71 o
  -2   8   2       10.73        9.60      3.60 o
  -1   8   2      107.35      129.68      4.93 o
   0   8   2      482.12      455.67     10.28 o
   1   8   2     1165.24     1204.76     21.93 o
   2   8   2      387.01      384.38     10.19 o
   3   8   2      379.53      386.11      8.68 o
   4   8   2      641.92      576.09     17.25 o
   5   8   2      206.76      204.87      6.56 o
   6   8   2      144.47      133.58      6.33 o
   7   8   2       17.76       22.88      6.53 o
   8   8   2       39.52       18.83      8.62 o
   9   8   2        9.98        1.50      9.25 o
  10   8   2        0.24        6.08     10.16 o
  11   8   2       10.54        6.36     14.04 o
  12   8   2        6.16       15.96     21.09 o
 -13   9   2       23.78        5.97     15.01 o
 -12   9   2       23.97       21.26     13.63 o
 -11   9   2        3.74       -3.81     12.42 o
 -10   9   2       47.70       34.71     16.25 o
  -9   9   2       39.33       50.35     11.36 o
  -8   9   2       37.18       51.12      9.63 o
  -7   9   2       29.88       25.82      6.96 o
  -6   9   2       27.59       19.74      5.66 o
  -5   9   2      579.88      525.85     13.55 o
  -4   9   2      438.30      436.14     10.70 o
  -3   9   2       63.70       46.85      4.58 o
  -2   9   2      164.53      163.28      5.90 o
  -1   9   2       68.87       66.88      5.34 o
   0   9   2       57.12       69.80      4.90 o
   1   9   2       53.07       52.01      4.76 o
   2   9   2       52.58       49.39      5.45 o
   3   9   2      116.61      125.59      5.30 o
   4   9   2        0.56       -4.18      4.18 o
   5   9   2      268.87      270.79     11.60 o
   6   9   2      103.70      104.30      9.13 o
   7   9   2       73.01       69.10      8.88 o
   8   9   2       31.75       38.95     12.65 o
   9   9   2       24.21       20.23     13.46 o
  10   9   2       25.70       26.23     14.27 o
  11   9   2       39.57       30.90     15.48 o
  12   9   2        4.53        9.69     22.80 o
 -12  10   2       24.56       29.09     15.08 o
 -11  10   2       60.11       55.82     14.09 o
 -10  10   2       15.20       14.61     12.82 o
  -9  10   2        0.26        0.43     13.97 o
  -8  10   2        0.30       -7.86      7.86 o
  -7  10   2        8.00       -3.77      7.82 o
  -6  10   2        8.34        8.14      7.84 o
  -5  10   2       93.69      106.56      7.73 o
  -4  10   2       55.47       64.81      6.93 o
  -3  10   2      113.90      110.42      6.49 o
  -2  10   2      181.36      141.52      6.74 o
  -1  10   2       55.98       57.73      6.16 o
   0  10   2       95.71       86.28      9.96 o
   1  10   2        0.92        1.96      5.50 o
   2  10   2       87.51       75.76      6.47 o
   3  10   2       40.95       32.63      6.34 o
   4  10   2        5.76       -5.38      5.38 o
   5  10   2      109.29       90.46      9.66 o
   6  10   2      272.67      250.06     28.26 o
   7  10   2        0.59        2.43     11.89 o
   8  10   2       39.12       34.81     18.53 o
   9  10   2       18.69        7.80     14.20 o
  10  10   2        6.51      -14.85     14.85 o
  11  10   2        0.02      -17.67     21.66 o
 -11  11   2        8.22        5.70     14.71 o
 -10  11   2       14.44        5.99     14.11 o
  -9  11   2        0.28      -12.49     12.49 o
  -8  11   2        0.88       -8.68      9.74 o
  -7  11   2        0.78       -4.27      8.14 o
  -6  11   2       22.76       20.96      7.83 o
  -5  11   2       19.27       14.07      7.30 o
  -4  11   2       17.79       14.86      7.06 o
  -3  11   2       18.06       15.21      6.86 o
  -2  11   2       34.12       34.80      6.85 o
  -1  11   2      163.95      156.68     12.59 o
   0  11   2       87.32       63.28      7.65 o
   1  11   2        0.51        2.80      6.78 o
   2  11   2       53.04       89.41     13.99 o
   3  11   2       33.43       45.46      7.65 o
   4  11   2       12.73        2.88      7.30 o
   5  11   2        0.08       -1.98      7.64 o
   6  11   2        6.64       25.03     14.54 o
   7  11   2       34.16       18.16     13.50 o
   8  11   2        1.16       -1.59     28.79 o
   9  11   2        1.73       -3.71     15.30 o
  10  11   2        6.00       -1.44     16.69 o
 -10  12   2        2.80      -10.44     14.49 o
  -9  12   2        6.55       13.97     14.11 o
  -8  12   2        1.07       10.34     11.71 o
  -7  12   2        0.79        3.11      8.92 o
  -6  12   2        0.84       -3.69      8.30 o
  -5  12   2       19.19       13.52      8.07 o
  -4  12   2       13.30       25.33      7.79 o
  -3  12   2        1.04       -4.49      7.37 o
  -2  12   2        9.97        9.24      7.25 o
  -1  12   2        0.46        1.46      9.19 o
   0  12   2       50.95       68.93      9.65 o
   1  12   2       83.71       95.76     14.82 o
   2  12   2       27.70       29.49     10.79 o
   3  12   2        6.22       -8.46      9.13 o
   4  12   2        2.32       -8.81     12.29 o
   5  12   2        1.95      -13.40     13.40 o
   6  12   2        6.36       24.44     14.54 o
   7  12   2       18.43        7.69     14.49 o
   8  12   2        0.12       -1.53     15.25 o
   9  12   2        4.47       15.85     16.29 o
  -9  13   2        0.43       12.54     21.66 o
  -8  13   2        6.21       16.18     16.53 o
  -7  13   2        0.62       16.47     10.82 o
  -6  13   2        6.02        6.77      9.01 o
  -5  13   2        5.71        8.72      8.74 o
  -4  13   2        0.09        4.51      8.35 o
  -3  13   2        1.58        6.22     11.57 o
  -2  13   2        0.16        4.10      9.22 o
  -1  13   2        7.55        5.38      9.31 o
   0  13   2       18.23       22.80     14.82 o
   1  13   2       11.87       25.08     14.25 o
   2  13   2        0.87        8.55     14.82 o
   3  13   2       18.74        5.85     13.09 o
   4  13   2        4.98        2.98     24.80 o
   5  13   2        0.16       -5.96     13.90 o
   6  13   2       24.09        6.33     14.90 o
   7  13   2        7.22       12.83     15.72 o
   8  13   2        1.55        0.59     16.69 o
  -8  14   2        1.61      -22.23     22.23 o
  -7  14   2        2.09        4.53     14.44 o
  -6  14   2        5.10      -10.63     11.21 o
  -5  14   2        8.45        4.01     11.26 o
  -4  14   2       20.71       28.38     13.06 o
  -3  14   2        6.36        7.54     10.64 o
  -2  14   2        0.08        3.25     15.28 o
  -1  14   2        1.92      -11.91     11.91 o
   0  14   2       18.16       45.03     16.53 o
   2  14   2        0.74       14.82     19.95 o
   3  14   2        6.98        1.71     19.95 o
   4  14   2       21.72       15.58     14.71 o
   5  14   2       12.52        6.56     15.72 o
   6  14   2        6.86        6.25     15.92 o
   7  14   2        1.69        1.25     16.72 o
  -6  15   2        0.08       11.97     23.37 o
  -5  15   2        0.29       17.67     15.72 o
  -4  15   2        3.21       11.03     37.34 o
  -3  15   2       24.89       37.58     18.53 o
  -2  15   2       17.48       43.89     21.09 o
  -1  15   2        4.82       30.78     19.95 o
   0  15   2        0.69       11.97     21.09 o
   2  15   2        1.73      -21.09     21.09 o
   3  15   2       13.03       25.65     22.23 o
   4  15   2        2.83        6.27     23.37 o
   5  15   2        5.26       -1.13     24.23 o
  -3  16   2        1.90        0.00     22.23 o
  -2  16   2        1.65       26.79     22.80 o
  -1  16   2        0.26       21.09     21.66 o
   0  16   2        8.95       21.09     22.23 o
   1  16   2        0.20       -8.55     23.37 o
   2  16   2        0.22        1.71     23.37 o
 -15   1   3       47.63       62.02     10.98 o
 -14   1   3       41.26       36.00      8.81 o
 -13   1   3        1.77       -6.07      7.37 o
 -12   1   3       62.74       61.48      7.79 o
 -11   1   3        6.97        0.18      6.28 o
 -10   1   3        1.12        2.01      5.33 o
  -9   1   3        2.46        4.90      6.10 o
  -8   1   3      208.11      225.42      8.40 o
  -7   1   3      103.05      134.13      3.65 o
  -6   1   3       31.11       30.08      1.90 o
  -5   1   3      123.79      145.34      3.56 o
  -4   1   3     2945.33     3205.79     60.67 o
  -3   1   3       98.06      117.29      2.95 o
  -2   1   3       26.69       31.94      2.85 o
  -1   1   3     5213.33     5200.87    106.47 o
   0   1   3     4502.02     4565.60     77.30 o
   1   1   3    23314.56    24203.45    338.82 o
   2   1   3       15.21       22.20      1.13 o
   3   1   3     4297.39     4531.52     61.75 o
   4   1   3      118.74      120.40      3.05 o
   5   1   3      759.54      798.30     11.21 o
   6   1   3        8.67        7.22      2.25 o
   7   1   3       58.94       63.53      3.05 o
   8   1   3      113.53       95.48      3.70 o
   9   1   3        0.13       -3.83      3.83 o
  10   1   3      103.34      103.42      6.70 o
  11   1   3        1.55       -7.49      7.49 o
  12   1   3        5.83       -6.69     19.67 o
  13   1   3       13.50        6.27     12.69 o
  14   1   3       10.41      -11.32     13.97 o
 -15   2   3        5.23      -11.61     11.61 o
 -14   2   3       13.58       13.77      8.60 o
 -13   2   3        7.57       -6.29      7.55 o
 -12   2   3        4.39       -6.47      6.47 o
 -11   2   3       52.15       50.07      6.22 o
 -10   2   3       17.38       11.60      5.07 o
  -9   2   3      101.36      105.38      5.53 o
  -8   2   3        2.51       -3.92      3.92 o
  -7   2   3      693.13      773.53     13.47 o
  -6   2   3      122.28      104.90      4.02 o
  -5   2   3     1323.54     1419.51     23.18 o
  -4   2   3       90.31       90.14      3.43 o
  -3   2   3      445.05      431.55      8.07 o
  -2   2   3      646.53      583.50      8.88 o
  -1   2   3     8360.93     8073.16    125.53 o
   0   2   3     5264.45     5099.79     70.37 o
   1   2   3     2035.95     2074.45     26.80 o
   2   2   3     2658.81     2982.91     42.52 o
   3   2   3     3049.36     3290.43     50.12 o
   4   2   3     7005.86     7275.29    104.50 o
   5   2   3     1628.51     1536.15     22.73 o
   6   2   3     1319.29     1340.86     19.28 o
   7   2   3       93.14       84.97      4.39 o
   8   2   3      524.46      501.17      8.51 o
   9   2   3       66.74       73.99      5.51 o
  10   2   3      221.32      183.04      7.82 o
  11   2   3      100.62       71.55      9.51 o
  12   2   3       17.53        5.32     11.48 o
  13   2   3        2.48      -11.69     12.90 o
  14   2   3       10.56      -12.91     14.09 o
 -15   3   3       61.45       30.30     12.47 o
 -14   3   3       61.10       73.09     13.08 o
 -13   3   3        2.24        8.60      7.71 o
 -12   3   3       15.37        2.07      6.84 o
 -11   3   3      418.05      421.16     12.76 o
 -10   3   3      107.46      116.78      7.70 o
  -9   3   3      153.03      140.91      6.77 o
  -8   3   3       10.13       17.96      4.41 o
  -7   3   3      383.95      379.27      8.51 o
  -6   3   3       18.03       21.82      5.52 o
  -5   3   3       75.30      121.73      3.27 o
  -4   3   3     4909.02     5154.39     80.96 o
  -3   3   3     2720.42     2697.60     39.85 o
  -2   3   3     3448.39     3290.23     51.91 o
  -1   3   3     3756.33     3748.80     59.11 o
   0   3   3     6532.13     6324.13     92.47 o
   1   3   3     1251.36     1229.99     19.58 o
   2   3   3       63.80       60.14      2.34 o
   3   3   3       47.59       45.91      1.99 o
   4   3   3        8.36       19.12      2.09 o
   5   3   3      420.67      357.45      6.67 o
   6   3   3        5.24        6.82      2.63 o
   7   3   3        0.14       -3.01      3.01 o
   8   3   3      386.65      354.53     10.04 o
   9   3   3        1.57        1.36      5.62 o
  10   3   3       44.36       30.90      6.16 o
  11   3   3        0.55       -4.03      7.90 o
  12   3   3       26.47       21.73     12.29 o
  13   3   3      125.50       98.62     17.67 o
  14   3   3       16.57        4.56     21.09 o
 -15   4   3        9.54       -6.83     11.98 o
 -14   4   3       13.61       -4.32     11.21 o
 -13   4   3       45.14       39.08      8.28 o
 -12   4   3       23.24       18.22      8.61 o
 -11   4   3        9.74        8.88      6.32 o
 -10   4   3       56.33       57.09      6.54 o
  -9   4   3       34.54       28.66      5.62 o
  -8   4   3       14.14       -1.44      4.51 o
  -7   4   3     2003.18     1976.21     35.42 o
  -6   4   3      155.32      129.90      3.56 o
  -5   4   3      677.07      646.99     10.68 o
  -4   4   3     1085.59     1214.98     18.90 o
  -3   4   3      750.78      674.40     12.34 o
  -2   4   3      473.16      425.66      8.08 o
  -1   4   3      359.61      520.34      9.60 o
   0   4   3       10.21        8.60      1.39 o
   1   4   3     2766.21     2801.70     45.18 o
   2   4   3     2426.72     2458.79     37.00 o
   3   4   3     2844.76     2804.72     43.40 o
   4   4   3      600.55      505.93      8.99 o
   5   4   3     1577.49     1531.53     22.81 o
   6   4   3     1798.61     1727.29     25.72 o
   7   4   3      218.90      228.97      5.55 o
   8   4   3        5.70        0.73      4.84 o
   9   4   3        8.97        6.07      5.92 o
  10   4   3      264.86      245.43     12.28 o
  11   4   3      142.86      138.96     12.96 o
  12   4   3       34.49       34.68     10.71 o
  13   4   3       44.52       24.23     14.11 o
 -15   5   3       45.60       60.42     13.33 o
 -14   5   3      105.42      112.95     18.02 o
 -13   5   3      212.61      240.73     27.50 o
 -12   5   3       42.40       42.21     10.89 o
 -11   5   3      467.19      474.70     15.59 o
 -10   5   3      858.75      863.49     22.49 o
  -9   5   3      794.40      724.71     19.08 o
  -8   5   3      604.87      616.01     16.46 o
  -7   5   3     1358.82     1266.96     23.88 o
  -6   5   3     4210.76     4286.30     65.17 o
  -5   5   3      498.81      455.75      8.80 o
  -4   5   3      978.32     1213.49     19.13 o
  -3   5   3       58.10       89.31      2.81 o
  -2   5   3     3397.13     3477.68     51.96 o
  -1   5   3      364.25      316.24      5.75 o
   0   5   3      116.14       96.02      2.81 o
   1   5   3       97.25       81.03      2.61 o
   2   5   3      424.62      426.70      8.73 o
   3   5   3      294.07      396.51      7.07 o
   4   5   3       31.21       35.16      3.15 o
   5   5   3       34.04       49.83      3.19 o
   6   5   3      201.26      188.10      5.11 o
   7   5   3      653.26      608.87     14.79 o
   8   5   3        4.24       -5.02      5.02 o
   9   5   3       72.47       73.42      7.13 o
  10   5   3      145.59      136.63     10.74 o
  11   5   3       25.92       42.34     10.29 o
  12   5   3       19.77        8.32      9.82 o
  13   5   3      101.20       86.07     22.23 o
 -14   6   3       18.36       18.72     13.05 o
 -13   6   3       21.90       18.92     11.08 o
 -12   6   3       23.81       30.99      9.80 o
 -11   6   3       32.38       27.35      7.80 o
 -10   6   3       18.27       18.73      6.98 o
  -9   6   3        3.60       -0.40      6.18 o
  -8   6   3      497.64      486.23     14.45 o
  -7   6   3       10.70        9.85      3.83 o
  -6   6   3       46.69       47.87      3.84 o
  -5   6   3      485.52      474.02      8.83 o
  -4   6   3      400.84      347.03      7.32 o
  -3   6   3     2514.19     2564.09     38.63 o
  -2   6   3     1020.04      951.05     15.00 o
  -1   6   3     3197.98     3322.10     52.68 o
   0   6   3     2296.48     2363.55     37.73 o
   1   6   3      523.56      501.76     10.30 o
   2   6   3      418.49      395.57      8.59 o
   3   6   3     1903.22     1935.54     28.42 o
   4   6   3     2105.76     2241.90     35.17 o
   5   6   3      961.39      917.46     18.06 o
   6   6   3      988.77      911.18     21.71 o
   7   6   3      244.00      252.60      8.91 o
   8   6   3       25.61        7.97      5.38 o
   9   6   3      184.50      204.24     12.54 o
  10   6   3      106.66      104.85     10.73 o
  11   6   3       43.91       34.19     10.73 o
  12   6   3      119.56       87.18     15.11 o
  13   6   3       53.50       78.09     22.80 o
 -14   7   3       70.64       81.74     16.34 o
 -13   7   3       80.57       67.07     12.42 o
 -12   7   3       78.29       72.80     12.98 o
 -11   7   3      448.93      444.69     19.10 o
 -10   7   3      511.76      519.96     22.21 o
  -9   7   3      581.39      602.98     17.51 o
  -8   7   3      865.71      877.08     22.56 o
  -7   7   3      714.79      735.36     18.13 o
  -6   7   3      326.74      297.14     10.05 o
  -5   7   3      440.04      415.65      9.61 o
  -4   7   3     1242.64     1274.25     21.45 o
  -3   7   3      696.41      710.26     11.79 o
  -2   7   3      535.28      531.42      9.33 o
  -1   7   3       18.49       10.58      2.80 o
   0   7   3      568.68      617.85     12.16 o
   1   7   3      254.63      231.01      6.16 o
   2   7   3      213.87      196.42      5.84 o
   3   7   3      116.58      122.79      4.43 o
   4   7   3        6.40       12.55      3.40 o
   5   7   3      106.62      120.88      7.23 o
   6   7   3        0.33        5.36      5.79 o
   7   7   3      250.01      230.26      7.90 o
   8   7   3      139.06      116.24      9.64 o
   9   7   3       48.50       56.96      9.54 o
  10   7   3       19.98       11.69     12.88 o
  11   7   3      104.54      105.96     15.48 o
  12   7   3       40.27       47.31     21.09 o
 -13   8   3       19.19        5.90     13.80 o
 -12   8   3        0.15      -10.79     12.73 o
 -11   8   3        4.25       -4.82     24.51 o
 -10   8   3       48.76       28.58     17.10 o
  -9   8   3        6.61        9.66     10.20 o
  -8   8   3        3.04       -2.94      7.48 o
  -7   8   3       23.11        5.89      4.81 o
  -6   8   3      171.44      175.21      6.90 o
  -5   8   3       21.68       16.87      4.19 o
  -4   8   3      713.93      713.09     14.41 o
  -3   8   3      728.37      731.97     14.60 o
  -2   8   3      573.30      512.34     11.08 o
  -1   8   3      658.36      629.22     13.97 o
   0   8   3      589.84      574.03     13.17 o
   1   8   3      933.40      946.92     21.01 o
   2   8   3      883.41      915.30     24.95 o
   3   8   3      547.06      572.22     12.38 o
   4   8   3      701.75      744.09     22.65 o
   5   8   3      347.55      302.69     12.26 o
   6   8   3     1215.00     1207.78     34.97 o
   7   8   3      593.18      618.63     34.03 o
   8   8   3      302.32      287.33     17.13 o
   9   8   3      158.53      147.63     15.11 o
  10   8   3      140.81      148.67     15.72 o
  11   8   3       53.74       53.83     17.10 o
  12   8   3       24.86       35.91     21.66 o
 -13   9   3       51.23       53.04     15.48 o
 -12   9   3       53.79       54.88     14.44 o
 -11   9   3      149.18      131.68     14.67 o
 -10   9   3       69.15       63.60     12.82 o
  -9   9   3       39.69       65.10     11.76 o
  -8   9   3      210.98      224.38      9.73 o
  -7   9   3      859.92      874.87     22.87 o
  -6   9   3      629.10      617.55     15.14 o
  -5   9   3      279.71      274.20      9.07 o
  -4   9   3      124.72      155.71      7.48 o
  -3   9   3      408.16      424.99     10.27 o
  -2   9   3     1134.51     1163.61     28.22 o
  -1   9   3      512.80      517.63     12.54 o
   0   9   3      263.98      255.46      8.18 o
   1   9   3       99.51       99.36      5.96 o
   2   9   3       76.86       65.15      5.24 o
   3   9   3       90.74      100.31      6.00 o
   4   9   3        0.47        1.44      5.19 o
   5   9   3       80.70       63.17      6.05 o
   6   9   3       87.14       76.06     10.94 o
   7   9   3        3.36       -6.84     11.69 o
   8   9   3       23.68       29.20     12.88 o
   9   9   3       53.90       62.98     14.49 o
  10   9   3       10.25       29.47     14.85 o
  11   9   3       51.90       54.04     16.06 o
 -12  10   3       33.78       12.07     14.61 o
 -11  10   3        5.29       17.19     13.39 o
 -10  10   3       18.46        1.99     12.32 o
  -9  10   3       33.73       32.14     12.17 o
  -8  10   3       42.24       40.33      9.09 o
  -7  10   3        9.16        7.10      7.20 o
  -6  10   3       12.79       11.77      6.91 o
  -5  10   3       10.75       -0.33      5.69 o
  -4  10   3       54.42       47.93      5.77 o
  -3  10   3     1001.48      987.88     21.51 o
  -2  10   3     1066.56      944.94     24.79 o
  -1  10   3       11.41        8.96      5.00 o
   0  10   3      479.56      478.49     12.40 o
   1  10   3      690.96      724.37     21.25 o
   2  10   3       72.40      102.45     13.28 o
   3  10   3      103.98      110.92      9.61 o
   4  10   3      142.73      176.82     11.45 o
   5  10   3      198.42      189.11     19.85 o
   6  10   3      769.43      761.03     31.29 o
   7  10   3      148.98      158.84     29.07 o
   8  10   3       77.10       72.84     14.90 o
   9  10   3      159.12      150.54     16.93 o
  10  10   3       49.27       39.10     16.06 o
  11  10   3       17.16       -8.57     16.69 o
 -11  11   3       28.50       17.19     36.20 o
 -10  11   3       69.93       64.31     14.44 o
  -9  11   3      179.64      179.98     12.80 o
  -8  11   3      131.91      143.08     12.50 o
  -7  11   3      274.68      294.96     11.95 o
  -6  11   3      194.05      205.67     14.53 o
  -5  11   3      106.85      105.19      8.37 o
  -4  11   3       89.78       92.54      7.88 o
  -3  11   3        3.82        6.86      6.77 o
  -2  11   3      425.20      421.30     15.63 o
  -1  11   3      506.43      497.57     17.21 o
   0  11   3       32.81       25.15      7.59 o
   1  11   3        8.32        3.01      8.66 o
   2  11   3       31.06       28.38      7.61 o
   3  11   3       58.81       57.19      7.25 o
   4  11   3       15.15       16.82      8.72 o
   5  11   3      229.40      202.81     18.92 o
   6  11   3        0.92       -1.78     15.96 o
   7  11   3       22.95       -6.50     13.90 o
   8  11   3       55.35       41.71     15.48 o
   9  11   3       28.37       18.13     16.11 o
  10  11   3        5.77      -11.17     22.23 o
 -10  12   3        0.03      -14.38     14.71 o
  -9  12   3        0.02       -4.75     11.04 o
  -8  12   3        0.72        3.33     10.46 o
  -7  12   3        0.07        0.46      9.93 o
  -6  12   3        1.10        7.67      8.89 o
  -5  12   3       23.95       26.74      8.14 o
  -4  12   3        3.15       -0.53      7.64 o
  -3  12   3       60.08       57.75      8.64 o
  -2  12   3      340.73      326.32     21.97 o
  -1  12   3       58.53       51.99      7.65 o
   0  12   3       35.91       49.86      9.87 o
   1  12   3      310.58      358.90     18.14 o
   2  12   3      213.61      254.46     13.90 o
   3  12   3      107.16      101.08     14.15 o
   4  12   3        4.95       11.23      9.64 o
   5  12   3       74.62       82.64     14.30 o
   6  12   3      102.63       83.14     15.30 o
   7  12   3        3.80        1.31     17.39 o
   8  12   3       30.24       20.65     16.51 o
   9  12   3       60.55       63.64     18.12 o
  -9  13   3       67.42       57.27     12.60 o
  -8  13   3       55.67       59.46     12.06 o
  -7  13   3       26.87       22.18     10.93 o
  -6  13   3       57.09       59.78     10.96 o
  -5  13   3       76.30       73.66      9.22 o
  -4  13   3       27.15       27.37      8.55 o
  -3  13   3        8.32       19.53      8.27 o
  -2  13   3       15.79       17.43      8.06 o
  -1  13   3        2.25        2.60      7.79 o
   0  13   3        1.97       20.52     14.25 o
   1  13   3      104.83      136.23     17.10 o
   2  13   3       43.66       57.57     15.96 o
   3  13   3        0.16       -9.52     11.76 o
   4  13   3        2.19        3.34     22.23 o
   5  13   3        1.69       -0.55     19.10 o
   6  13   3        0.10       -8.15     15.30 o
   7  13   3        8.93      -11.38     16.32 o
   8  13   3       16.50        5.20     17.53 o
  -8  14   3        0.57       -5.20     15.08 o
  -7  14   3        1.03       -8.58     14.20 o
  -6  14   3        0.07      -13.46     13.46 o
  -5  14   3        2.66      -16.53     16.53 o
  -4  14   3        0.89       -7.81     10.79 o
  -3  14   3        8.62       -0.04     10.39 o
  -2  14   3       29.20       35.84     10.72 o
  -1  14   3       49.62       41.56     12.58 o
   0  14   3       62.04       81.37     13.54 o
   1  14   3       31.01       23.94     15.96 o
   2  14   3        1.68       10.83     20.52 o
   3  14   3        8.06       -8.55     20.52 o
   4  14   3       20.63       23.37     21.66 o
   5  14   3       24.13       22.89     15.92 o
   6  14   3       26.71       31.92     16.93 o
   7  14   3        6.72       -8.55     25.08 o
  -6  15   3        6.40      -10.74     14.61 o
  -5  15   3       20.17       34.82     20.52 o
  -4  15   3        0.19       12.07     14.36 o
  -3  15   3        2.82        9.11     11.39 o
  -2  15   3       26.34       20.76     13.54 o
  -1  15   3       83.63       84.36     21.66 o
   0  15   3        7.69       37.62     21.09 o
   2  15   3        3.58       13.68     22.23 o
   3  15   3        5.36       23.37     22.80 o
   4  15   3        0.96       -9.12     23.94 o
   5  15   3       10.28      -14.82     24.51 o
  -2  16   3        6.11        5.70     22.23 o
  -1  16   3        1.71       23.94     22.23 o
   0  16   3        0.88       58.71     22.80 o
   1  16   3        4.35       42.23     16.87 o
   2  16   3        8.10       21.66     23.37 o
 -16   0   4      214.51      304.95     33.63 o
 -15   0   4      187.82      208.62     14.80 o
 -14   0   4      166.43      123.67     14.65 o
 -13   0   4      275.10      285.34     16.96 o
 -12   0   4      630.26      656.08     27.15 o
 -11   0   4        9.08        8.44      8.49 o
 -10   0   4       54.55       58.96      8.35 o
  -9   0   4        7.76        6.66      6.30 o
  -8   0   4      383.21      354.88     13.24 o
  -7   0   4      657.15      689.18     18.87 o
  -6   0   4      585.47      698.54     18.68 o
  -5   0   4      759.93      807.38     25.24 o
  -4   0   4     4915.00     5077.76    152.39 o
  -3   0   4     1545.72     1449.53     66.12 o
  -2   0   4    23421.31    24992.62   1039.13 o
  -1   0   4     2039.45     1749.93     73.53 o
   0   0   4    57305.23    55713.47   1611.30 o
   1   0   4    19361.11    19121.03    448.25 o
   2   0   4     1094.36     1167.98     25.69 o
   3   0   4    10866.51    11184.70    216.79 o
   4   0   4      253.15      173.38      5.50 o
   5   0   4     1101.11     1020.68     21.01 o
   6   0   4     3672.69     3466.62     67.99 o
   7   0   4     3925.88     3652.77     71.75 o
   8   0   4     1809.36     1723.51     34.99 o
   9   0   4     1306.17     1279.89     46.40 o
  10   0   4      271.21      273.24     15.11 o
  11   0   4      582.23      590.39     25.80 o
  12   0   4       78.00       60.42     18.24 o
  13   0   4       31.34      -18.24     19.38 o
 -15   1   4       72.75       78.17      9.82 o
 -14   1   4      513.78      516.29     21.27 o
 -13   1   4      422.79      422.82     14.00 o
 -12   1   4      464.01      437.16     20.32 o
 -11   1   4      314.01      310.12     11.78 o
 -10   1   4     2602.95     2685.69     62.42 o
  -9   1   4     1324.86     1333.07     31.99 o
  -8   1   4     3768.64     3996.93     79.67 o
  -7   1   4     9748.55    10621.20    172.13 o
  -6   1   4     3480.87     3488.86     61.03 o
  -5   1   4     7659.29     7928.19    191.01 o
  -4   1   4    12328.19    12732.05    262.52 o
  -3   1   4     3300.03     3151.03     84.50 o
  -2   1   4    12123.76    11634.83    570.40 o
  -1   1   4      348.45      493.49     12.38 o
   0   1   4     3865.12     3502.03     59.43 o
   1   1   4    10259.20    10193.41    150.14 o
   2   1   4     1769.86     1704.27     27.22 o
   3   1   4     4052.54     4223.75     55.15 o
   4   1   4     1681.92     1748.50     23.24 o
   5   1   4      712.94      745.48     10.98 o
   6   1   4      383.91      408.59      6.95 o
   7   1   4       50.70       70.26      3.26 o
   8   1   4      148.47      145.16      4.74 o
   9   1   4      121.32      135.60      6.84 o
  10   1   4      280.55      268.26      9.43 o
  11   1   4      247.98      212.27     10.24 o
  12   1   4       20.24       10.89      9.86 o
  13   1   4      166.99      132.01     15.51 o
  14   1   4      105.36       54.15     22.23 o
 -15   2   4       34.52       49.03     10.87 o
 -14   2   4      183.21      195.26     10.91 o
 -13   2   4      769.95      782.51     19.85 o
 -12   2   4      516.00      516.51     14.83 o
 -11   2   4       19.01       16.00      7.53 o
 -10   2   4      374.16      396.86     14.18 o
  -9   2   4       85.21       88.80      5.16 o
  -8   2   4       13.23       17.67      3.67 o
  -7   2   4       11.00        4.76      2.24 o
  -6   2   4       20.52       24.94      3.63 o
  -5   2   4      149.23      211.26      6.44 o
  -4   2   4      422.61      517.79      8.13 o
  -3   2   4      523.66      535.72     11.05 o
  -2   2   4    23951.16    23755.15    550.58 o
  -1   2   4     3377.03     3411.21     80.48 o
   0   2   4    19876.73    19508.20    287.16 o
   1   2   4     4075.03     3844.38     56.89 o
   2   2   4     7972.38     8147.53    114.47 o
   3   2   4     5144.23     5061.50     76.96 o
   4   2   4       58.36       96.33      3.56 o
   5   2   4     4240.43     4177.47     54.69 o
   6   2   4     6023.45     6007.70     78.42 o
   7   2   4     3752.30     3710.06     48.75 o
   8   2   4     1844.14     1883.89     33.52 o
   9   2   4     1179.41     1113.29     24.70 o
  10   2   4      430.56      438.62     13.24 o
  11   2   4      458.31      472.81     16.16 o
  12   2   4       82.58      105.40     11.19 o
  13   2   4       20.09        0.00     19.38 o
 -15   3   4       39.51       34.32     10.78 o
 -14   3   4      238.10      242.87     16.24 o
 -13   3   4      317.32      319.00     13.37 o
 -12   3   4       67.12       65.91     10.07 o
 -11   3   4      239.36      253.84      9.08 o
 -10   3   4     1120.72     1122.60     26.19 o
  -9   3   4      749.56      787.53     19.82 o
  -8   3   4     1458.86     1420.09     32.79 o
  -7   3   4     2019.71     2114.26     37.57 o
  -6   3   4     7481.33     8118.03    130.56 o
  -5   3   4    17979.25    20209.58    315.64 o
  -4   3   4     1593.66     1572.41     23.50 o
  -3   3   4     2173.50     2312.02     34.23 o
  -2   3   4     4218.33     4024.37     67.63 o
  -1   3   4    12693.21    12702.76    212.36 o
   0   3   4     6619.55     6604.43     98.08 o
   1   3   4     6492.31     6560.78     97.82 o
   2   3   4      920.88      886.02     13.86 o
   3   3   4      599.04      611.74     10.22 o
   4   3   4      213.50      195.82      4.58 o
   5   3   4       13.19       19.88      3.22 o
   6   3   4      381.38      438.40      9.43 o
   7   3   4       57.21       70.57      3.80 o
   8   3   4      598.76      572.49     12.23 o
   9   3   4       35.88       44.41      6.17 o
  10   3   4      171.00      181.42      9.19 o
  11   3   4      104.11      109.94      9.37 o
  12   3   4      120.67       98.94     11.41 o
  13   3   4      163.76      134.52     22.80 o
 -15   4   4      103.06      111.90     19.12 o
 -14   4   4       71.17       82.31     10.58 o
 -13   4   4      319.08      333.99     12.38 o
 -12   4   4      424.48      409.95     13.63 o
 -11   4   4        3.36        8.05      6.26 o
 -10   4   4      360.34      360.29     12.44 o
  -9   4   4      283.72      303.97     10.83 o
  -8   4   4        7.87        9.58      4.21 o
  -7   4   4       14.72       11.78      2.81 o
  -6   4   4      177.89      249.20      6.21 o
  -5   4   4        8.48        9.93      2.27 o
  -4   4   4        3.98        4.25      2.34 o
  -3   4   4      411.42      473.82      8.96 o
  -2   4   4     1031.28     1087.56     18.82 o
  -1   4   4      375.33      318.61      6.43 o
   0   4   4     3274.75     3164.11     54.24 o
   1   4   4     1985.22     2078.60     29.70 o
   2   4   4     1691.02     1535.87     25.19 o
   3   4   4     5397.36     5535.00     84.23 o
   4   4   4     3686.58     3797.71     54.99 o
   5   4   4     1616.12     1467.36     21.99 o
   6   4   4     3019.64     3008.39     43.81 o
   7   4   4     1431.77     1439.77     24.90 o
   8   4   4     1202.39     1238.82     28.55 o
   9   4   4     1301.63     1204.63     30.20 o
  10   4   4      308.46      307.82     10.95 o
  11   4   4      105.64      123.51     11.44 o
  12   4   4       56.27       37.81     13.90 o
  13   4   4       11.02       18.81     20.52 o
 -15   5   4       10.93       14.24     14.64 o
 -14   5   4       12.86       11.51     11.40 o
 -13   5   4      129.61      121.89      9.28 o
 -12   5   4      103.49      119.97      9.09 o
 -11   5   4      179.78      156.52      8.85 o
 -10   5   4      963.61      950.25     23.98 o
  -9   5   4      563.81      555.22     15.63 o
  -8   5   4      927.90      876.88     21.57 o
  -7   5   4     1313.85     1286.67     26.38 o
  -6   5   4     1025.29     1072.08     18.25 o
  -5   5   4     3912.00     4071.92     61.02 o
  -4   5   4     1104.42     1047.16     18.65 o
  -3   5   4      731.12      730.44     13.43 o
  -2   5   4     5015.90     5170.03     95.35 o
  -1   5   4     1812.52     1797.15     31.38 o
   0   5   4       42.88       30.30      1.98 o
   1   5   4     1385.88     1293.93     19.92 o
   2   5   4      971.13      932.76     15.92 o
   3   5   4      411.02      415.31      8.39 o
   4   5   4      203.81      206.71      7.86 o
   5   5   4      183.42      195.40      5.15 o
   6   5   4       52.10       55.80      4.30 o
   7   5   4        0.37       -4.40      4.40 o
   8   5   4      100.59       98.15      6.41 o
   9   5   4       17.97       16.50      6.88 o
  10   5   4       41.32       36.68     12.29 o
  11   5   4       69.13       78.36     11.59 o
  12   5   4       64.08       79.43     14.29 o
  13   5   4       82.53       76.95     22.80 o
 -14   6   4       47.08       39.54     11.93 o
 -13   6   4       67.23       73.43     10.08 o
 -12   6   4      134.01      145.82      9.99 o
 -11   6   4      167.75      187.94      9.74 o
 -10   6   4      133.62      126.37      8.14 o
  -9   6   4        9.55       19.75      6.23 o
  -8   6   4       60.34       45.12      8.06 o
  -7   6   4       64.31       62.23      4.69 o
  -6   6   4      167.29      170.35      6.69 o
  -5   6   4       34.70       40.47      2.68 o
  -4   6   4      355.44      347.33      7.15 o
  -3   6   4       75.18       86.89      3.21 o
  -2   6   4      108.47      154.98      4.20 o
  -1   6   4      230.30      227.67      5.45 o
   0   6   4      868.70      887.04     14.19 o
   1   6   4      840.05      833.15     14.42 o
   2   6   4     1731.72     1781.37     31.41 o
   3   6   4     1204.20     1236.62     21.26 o
   4   6   4      757.77      779.26     14.31 o
   5   6   4      750.41      746.70     16.91 o
   6   6   4      412.37      387.61     11.98 o
   7   6   4      138.13      130.07     12.44 o
   8   6   4      139.95      119.58     11.24 o
   9   6   4      214.38      212.46     11.40 o
  10   6   4       46.39       67.77     13.28 o
  11   6   4       59.14       65.46     14.49 o
  12   6   4       97.26      117.59     13.66 o
 -14   7   4        8.03      -12.49     12.49 o
 -13   7   4       34.33       18.55     13.14 o
 -12   7   4       70.59       76.42     10.80 o
 -11   7   4      184.93      194.84     10.35 o
 -10   7   4      200.56      219.63      9.98 o
  -9   7   4      162.07      167.16      8.67 o
  -8   7   4      827.69      821.25     21.67 o
  -7   7   4      640.79      584.66     14.19 o
  -6   7   4      632.48      586.26     12.68 o
  -5   7   4      589.76      566.80     11.79 o
  -4   7   4      153.52      158.61      5.56 o
  -3   7   4       30.88       38.54      3.00 o
  -2   7   4        6.52        8.65      2.66 o
  -1   7   4       75.65       86.04      3.51 o
   0   7   4      691.20      744.24     13.06 o
   1   7   4       23.23       19.03      3.16 o
   2   7   4       68.78       58.59      4.30 o
   3   7   4        0.62        0.17      3.75 o
   4   7   4        8.64        3.18      4.33 o
   5   7   4        3.29       -0.67      4.62 o
   6   7   4      539.00      543.42     15.69 o
   7   7   4        9.11       -2.02      6.08 o
   8   7   4       34.81       24.33      7.40 o
   9   7   4        1.00      -11.84     11.84 o
  10   7   4        8.12        8.45     20.52 o
  11   7   4       60.63       52.76     15.08 o
  12   7   4      106.27       87.61     16.87 o
 -14   8   4       21.30       15.96     30.21 o
 -13   8   4       26.50       16.74     13.95 o
 -12   8   4       71.48       81.75     16.53 o
 -11   8   4       69.54       72.73     12.58 o
 -10   8   4       10.82       14.56      8.01 o
  -9   8   4      262.75      279.41     13.74 o
  -8   8   4       82.47       96.00      8.93 o
  -7   8   4        0.37        0.07      5.57 o
  -6   8   4      176.82      163.67      7.06 o
  -5   8   4        1.84        2.60      3.88 o
  -4   8   4      252.58      241.62      7.47 o
  -3   8   4      719.03      706.87     14.18 o
  -2   8   4      124.03      137.63      5.26 o
  -1   8   4       87.87       83.62      5.16 o
   0   8   4       24.91       14.30      3.95 o
   1   8   4      256.08      255.55      8.55 o
   2   8   4      565.14      582.86     13.54 o
   3   8   4      362.86      364.54     10.57 o
   4   8   4      290.87      287.32     10.15 o
   5   8   4      560.03      497.79     17.61 o
   6   8   4        5.75        0.87      6.19 o
   7   8   4        3.53        1.15      6.79 o
   8   8   4        4.04      -11.89     11.89 o
   9   8   4       15.01        4.82     13.28 o
  10   8   4       23.81       26.20     14.49 o
  11   8   4        2.33       -0.80     14.85 o
  12   8   4       14.43       -3.12     16.23 o
 -13   9   4        1.15      -15.40     16.53 o
 -12   9   4        4.31       -0.96     13.54 o
 -11   9   4       14.09        4.84     12.32 o
 -10   9   4      125.51       99.78     13.23 o
  -9   9   4      119.71      104.56      7.89 o
  -8   9   4      114.09      106.32      8.31 o
  -7   9   4        2.49        5.93      6.30 o
  -6   9   4      158.40      110.09     10.48 o
  -5   9   4      392.27      409.58     12.57 o
  -4   9   4       75.18       66.95      5.50 o
  -3   9   4        5.19       -0.41      4.54 o
  -2   9   4     1015.76     1008.39     24.94 o
  -1   9   4      691.95      668.08     21.88 o
   0   9   4        2.90       -4.42      4.42 o
   1   9   4        9.47       13.52      4.61 o
   2   9   4        1.93       -2.35      4.67 o
   3   9   4       31.28       17.91      5.34 o
   4   9   4        9.39       -2.65      5.50 o
   5   9   4        2.53        2.41      6.28 o
   6   9   4        2.18        5.61      6.76 o
   7   9   4        0.63        1.95      9.13 o
   8   9   4       42.21       30.00     13.50 o
   9   9   4       23.47        4.98     14.09 o
  10   9   4        3.91        4.65     15.25 o
  11   9   4        9.96        0.95     17.96 o
 -12  10   4       19.14       19.38     15.08 o
 -11  10   4      104.18      104.64     19.10 o
 -10  10   4       82.75       67.80     13.80 o
  -9  10   4      131.42      120.45     10.92 o
  -8  10   4       46.79       57.63      9.15 o
  -7  10   4        0.38       -5.61      7.88 o
  -6  10   4        1.60       -1.97      5.33 o
  -5  10   4       10.54        0.66      5.56 o
  -4  10   4        4.74        6.80      5.43 o
  -3  10   4        2.13       18.95      5.34 o
  -2  10   4       75.53       91.85      6.04 o
  -1  10   4       11.41       22.24      5.76 o
   0  10   4       46.33       46.76      6.09 o
   1  10   4      171.28      166.05     23.09 o
   2  10   4       76.74       58.40      8.66 o
   3  10   4        0.87       -5.24      6.34 o
   4  10   4       15.12        5.47      6.57 o
   5  10   4      162.34      140.16      8.44 o
   6  10   4       72.34       80.12     10.96 o
   7  10   4       30.51       20.88     14.25 o
   8  10   4        7.89        9.98     24.80 o
   9  10   4       66.62       65.66     17.39 o
  10  10   4        2.42        6.93     16.23 o
 -11  11   4       11.56       -3.69     14.20 o
 -10  11   4       75.57       80.24     14.44 o
  -9  11   4        0.97       -5.74     10.01 o
  -8  11   4        0.30       -2.95      9.21 o
  -7  11   4        1.07       -2.47      8.85 o
  -6  11   4        0.96       10.38      8.47 o
  -5  11   4        1.89        3.91      7.24 o
  -4  11   4       28.25       44.47      7.20 o
  -3  11   4      219.49      218.82      9.48 o
  -2  11   4      103.94       83.91      7.51 o
  -1  11   4       65.04       55.73      7.00 o
   0  11   4       10.67       -0.10      7.51 o
   1  11   4       17.85       19.15      8.84 o
   2  11   4      114.36      123.75     11.40 o
   3  11   4        2.82       -4.43      6.86 o
   4  11   4      154.52      134.88     11.93 o
   5  11   4       29.23       16.65     10.85 o
   6  11   4       18.75       -8.01     13.50 o
   7  11   4        0.95       30.48     14.67 o
   8  11   4       58.18       44.96     19.38 o
   9  11   4       12.79        9.19     16.47 o
  10  11   4       16.29       15.96     25.65 o
 -10  12   4        1.44        7.85     22.80 o
  -9  12   4        1.70       13.13     11.12 o
  -8  12   4       22.95       27.70     10.54 o
  -7  12   4        5.27        0.42      9.69 o
  -6  12   4       47.97       48.24     10.02 o
  -5  12   4       24.50       32.23      7.92 o
  -4  12   4       40.41       29.24      7.79 o
  -3  12   4       19.87        2.46      7.23 o
  -2  12   4       31.06       38.07      7.98 o
  -1  12   4       14.19       19.42      7.30 o
   0  12   4        7.04       10.38      9.65 o
   1  12   4        3.28       -9.47      9.47 o
   2  12   4        0.40        4.85      9.67 o
   3  12   4       26.14       25.42      8.68 o
   4  12   4        0.17       -1.69      9.64 o
   5  12   4       19.55       16.56     13.90 o
   6  12   4        8.24       20.32     14.67 o
   7  12   4        0.56      -15.08     15.08 o
   8  12   4        1.41       16.39     16.69 o
   9  12   4       21.33       51.46     18.26 o
  -9  13   4        0.43        3.95     11.88 o
  -8  13   4        1.18       15.61     11.30 o
  -7  13   4        7.40       29.21     10.93 o
  -6  13   4        1.09       10.39     10.12 o
  -5  13   4        9.76        7.89      9.69 o
  -4  13   4        3.91        6.00      8.28 o
  -3  13   4       17.69       25.71      8.27 o
  -2  13   4        3.52       23.82      8.15 o
  -1  13   4        0.47        4.58      7.96 o
   0  13   4       22.98       47.02     11.08 o
   1  13   4       26.96       25.77     10.68 o
   2  13   4        7.16       10.83     15.39 o
   3  13   4        1.71       15.25     12.05 o
   4  13   4        3.69       10.83     20.52 o
   5  13   4        0.18        1.14     23.94 o
   6  13   4        0.12      -13.49     15.70 o
   7  13   4        0.32       -3.23     16.87 o
   8  13   4        0.13       10.26     26.22 o
  -8  14   4        3.34       19.90     21.37 o
  -7  14   4        1.59        2.64     11.77 o
  -6  14   4        4.97       10.10     11.12 o
  -5  14   4       10.14       15.77     10.73 o
  -4  14   4        0.11        3.95     10.26 o
  -3  14   4        4.47       15.14     12.52 o
  -2  14   4       19.27       25.86      9.03 o
  -1  14   4        5.38       17.77     12.17 o
   0  14   4        0.27       21.53     12.32 o
   1  14   4       22.56       33.06     16.53 o
   2  14   4        0.10       -4.00     13.14 o
   3  14   4       17.82        0.57     20.52 o
   4  14   4        1.67        7.41     22.80 o
   5  14   4        0.57       17.67     23.37 o
   6  14   4        3.61        7.12     16.23 o
  -6  15   4        3.32        0.72     14.77 o
  -5  15   4        6.23       31.37     14.51 o
  -4  15   4        8.77       17.31     13.69 o
  -3  15   4        5.35      -13.69     13.69 o
  -2  15   4        5.73       -6.12     11.15 o
  -1  15   4        2.37       13.32     13.14 o
   0  15   4        3.54        3.42     15.68 o
   1  15   4       10.98       48.45     22.23 o
   2  15   4        6.82      -17.10     22.80 o
   3  15   4        5.86       23.94     22.80 o
   4  15   4        6.37       -6.27     23.94 o
   1  16   4        0.88       38.76     22.80 o
 -16   1   5        0.03        0.77     10.08 o
 -15   1   5        0.06       -6.54      9.08 o
 -14   1   5        4.92        0.36      8.02 o
 -13   1   5       13.76       10.98      8.14 o
 -12   1   5       68.75       63.34      9.05 o
 -11   1   5       74.10       86.05      9.46 o
 -10   1   5       36.09       28.57      5.92 o
  -9   1   5      128.40      149.50      6.36 o
  -8   1   5       34.43       38.74      3.32 o
  -7   1   5      757.31      896.96     18.35 o
  -6   1   5     1422.69     1494.62     32.45 o
  -5   1   5        1.43        6.55      2.11 o
  -4   1   5      614.33      654.51     20.66 o
  -3   1   5     2852.94     2898.67    223.44 o
  -2   1   5      672.04      672.16     16.74 o
  -1   1   5     4624.89     4647.65    110.74 o
   0   1   5      196.89      205.95      4.20 o
   1   1   5       11.56       10.37      1.30 o
   2   1   5       16.31       19.56      1.55 o
   3   1   5        8.93       15.02      1.74 o
   4   1   5      777.57      729.41     10.80 o
   5   1   5       22.43       34.69      2.39 o
   6   1   5     1030.70     1033.21     14.58 o
   7   1   5        0.91        2.40      3.31 o
   8   1   5       12.27       19.38      4.09 o
   9   1   5        0.58       -5.31      5.31 o
  10   1   5       27.90       30.98      6.78 o
  11   1   5       28.49        8.59      8.10 o
  12   1   5        0.59      -12.69     12.69 o
 -15   2   5        0.31       -7.06      9.04 o
 -14   2   5        5.84        3.32      8.19 o
 -13   2   5        3.49       -3.46      7.15 o
 -12   2   5       78.15       64.70      6.83 o
 -11   2   5      573.58      541.61     15.09 o
 -10   2   5      572.00      539.50     13.87 o
  -9   2   5       62.79       56.89      4.63 o
  -8   2   5       99.61      100.41      4.91 o
  -7   2   5       10.44        5.09      2.73 o
  -6   2   5        2.24        2.07      2.25 o
  -5   2   5      151.07      161.12      4.44 o
  -4   2   5      317.99      299.89      6.45 o
  -3   2   5      734.70      729.92     17.20 o
  -2   2   5       45.14       54.99      3.69 o
  -1   2   5     1670.02     1619.38     41.72 o
   0   2   5      186.54      176.57      3.67 o
   1   2   5     1924.20     1782.77     28.67 o
   2   2   5      624.68      576.41      8.81 o
   3   2   5     3116.00     3132.63     45.00 o
   4   2   5      847.70      840.80     12.94 o
   5   2   5      100.29       97.02      3.02 o
   6   2   5        2.57        6.51      3.28 o
   7   2   5      217.95      223.77      5.59 o
   8   2   5       18.01       29.59      4.21 o
   9   2   5      145.48      135.90      7.38 o
  10   2   5        2.79       -4.38      6.79 o
  11   2   5       89.46       82.87     10.36 o
  12   2   5       44.23       33.99     14.25 o
 -15   3   5        5.45       -1.89     10.90 o
 -14   3   5       73.56       77.43      9.01 o
 -13   3   5       12.00       12.08      7.50 o
 -12   3   5      181.72      175.62     10.89 o
 -11   3   5      627.95      652.47     16.43 o
 -10   3   5      234.67      230.59      8.26 o
  -9   3   5       79.47       75.94      6.87 o
  -8   3   5      787.30      781.42     19.17 o
  -7   3   5      787.87      771.03     14.51 o
  -6   3   5       65.35       51.45      2.55 o
  -5   3   5       12.37       24.13      1.86 o
  -4   3   5     1268.54     1266.20     19.07 o
  -3   3   5     5711.07     6023.27    101.63 o
  -2   3   5      444.75      389.43      7.29 o
  -1   3   5     1241.41     1128.32     19.38 o
   0   3   5      118.71      102.92      2.72 o
   1   3   5     1472.34     1511.49     22.82 o
   2   3   5      117.13      144.72      3.95 o
   3   3   5      183.98      182.06      4.57 o
   4   3   5      198.35      214.32      5.49 o
   5   3   5       11.02        1.99      2.45 o
   6   3   5      108.72      122.06      4.32 o
   7   3   5       37.04       27.00      3.37 o
   8   3   5        5.18       -4.73      4.73 o
   9   3   5        1.98       -8.52      8.52 o
  10   3   5        5.80       -0.73      7.76 o
  11   3   5        1.12       -7.52      8.85 o
  12   3   5       43.64       18.53     14.11 o
 -15   4   5        0.90       -3.96     10.49 o
 -14   4   5        0.84        0.39      8.53 o
 -13   4   5      123.44      146.55     12.07 o
 -12   4   5       19.40       21.73      6.95 o
 -11   4   5       32.85       29.70      7.53 o
 -10   4   5      529.27      494.10     14.80 o
  -9   4   5       57.64       59.71      5.42 o
  -8   4   5      183.60      206.34      7.57 o
  -7   4   5        0.26        1.31      2.50 o
  -6   4   5      803.31      865.77     15.88 o
  -5   4   5       14.39       20.65      2.57 o
  -4   4   5     1570.23     1786.85     26.73 o
  -3   4   5      821.22      829.40     13.59 o
  -2   4   5     1697.11     1936.02     30.54 o
  -1   4   5        4.36        2.74      2.55 o
   0   4   5      436.06      447.97      8.79 o
   1   4   5     2653.19     2809.46     49.27 o
   2   4   5     3934.56     4276.84     68.07 o
   3   4   5     1210.06     1286.96     20.38 o
   4   4   5      197.84      178.60      5.57 o
   5   4   5      129.72      114.77      3.99 o
   6   4   5      171.91      166.34      5.23 o
   7   4   5        7.67        5.56      4.03 o
   8   4   5       20.40       21.13      5.15 o
   9   4   5      220.26      230.69     10.24 o
  10   4   5      156.66      147.63      9.68 o
  11   4   5      151.37      163.03     12.72 o
  12   4   5       52.70       71.80     15.30 o
  13   4   5       61.17       39.33     22.80 o
 -15   5   5        1.29      -12.04     12.04 o
 -14   5   5       95.78       94.27      9.78 o
 -13   5   5      135.78      151.30     10.35 o
 -12   5   5      246.99      252.31     10.75 o
 -11   5   5      411.97      378.83     13.79 o
 -10   5   5      782.07      774.54     20.50 o
  -9   5   5      136.70      150.64      8.72 o
  -8   5   5      392.30      398.91     12.14 o
  -7   5   5      699.43      676.10     14.95 o
  -6   5   5      889.29      874.05     18.61 o
  -5   5   5     1951.97     1987.83     32.03 o
  -4   5   5      589.84      563.37     10.62 o
  -3   5   5     1669.36     1544.99     29.26 o
  -2   5   5     1439.02     1529.14     28.95 o
  -1   5   5       97.53      156.56      4.32 o
   0   5   5      423.29      470.51      8.15 o
   1   5   5     1280.37     1293.38     21.51 o
   2   5   5      149.34      146.93      4.67 o
   3   5   5       74.80       83.25      3.53 o
   4   5   5     1090.97     1153.93     20.01 o
   5   5   5       58.62       61.98      4.70 o
   6   5   5      693.42      647.28     14.53 o
   7   5   5       21.31       25.18      5.37 o
   8   5   5      130.18      129.84      8.06 o
   9   5   5       18.14       11.95      9.05 o
  10   5   5        2.29        0.67      8.47 o
  11   5   5        1.74        6.01     11.37 o
  12   5   5       36.87       28.52     12.89 o
 -15   6   5       23.78       -5.70     27.93 o
 -14   6   5        3.00       -1.71     11.70 o
 -13   6   5       47.18       42.77      8.78 o
 -12   6   5       30.75       39.51      8.80 o
 -11   6   5       75.87       81.29     12.92 o
 -10   6   5      230.09      214.70     15.80 o
  -9   6   5       55.69       57.67      6.40 o
  -8   6   5      441.40      404.30     11.13 o
  -7   6   5       53.21       59.03      5.78 o
  -6   6   5       10.20       19.04      3.37 o
  -5   6   5      270.20      301.39      6.45 o
  -4   6   5      141.58      156.65      5.58 o
  -3   6   5       20.74       23.23      2.86 o
  -2   6   5       64.77       87.33      4.21 o
  -1   6   5       48.13       55.45      2.58 o
   0   6   5     2892.59     2992.65     48.30 o
   1   6   5      393.72      340.57      7.87 o
   2   6   5      358.81      352.88      8.96 o
   3   6   5     1767.61     1803.82     36.10 o
   4   6   5      842.87      817.62     17.79 o
   5   6   5      760.43      721.24     16.38 o
   6   6   5      206.05      222.57      8.01 o
   7   6   5      103.88      106.83      7.54 o
   8   6   5      107.47      131.15      9.79 o
   9   6   5      241.47      231.53     12.33 o
  10   6   5      188.87      167.78     15.70 o
  11   6   5       48.91       53.42     12.56 o
  12   6   5       81.21       90.16     14.10 o
 -14   7   5       37.88       35.04     12.77 o
 -13   7   5       43.14       57.98     11.61 o
 -12   7   5      134.28      142.08     15.67 o
 -11   7   5      423.76      416.43     22.28 o
 -10   7   5      188.04      199.66      9.54 o
  -9   7   5        5.79       -3.00      6.28 o
  -8   7   5      667.19      659.16     18.21 o
  -7   7   5     1198.32     1170.24     24.69 o
  -6   7   5      385.07      383.97     12.18 o
  -5   7   5     1085.46     1117.03     25.52 o
  -4   7   5     1078.25      979.29     18.20 o
  -3   7   5     2218.01     2327.21     37.99 o
  -2   7   5     1686.87     1610.39     28.58 o
  -1   7   5      575.32      540.07     10.21 o
   0   7   5      320.11      322.50      7.80 o
   1   7   5      335.25      345.13      9.66 o
   2   7   5       32.60       22.22      4.12 o
   3   7   5      652.61      708.39     17.42 o
   4   7   5      335.60      325.45     11.68 o
   5   7   5        1.27       -0.33      4.88 o
   6   7   5      218.19      202.06      8.97 o
   7   7   5        5.02        0.01      6.72 o
   8   7   5        0.21        8.79      7.29 o
   9   7   5        7.85       -2.11      8.92 o
  10   7   5        0.23      -13.63     13.63 o
  11   7   5        3.42      -12.73     12.73 o
  12   7   5       33.78       32.84     14.19 o
 -14   8   5       26.07       18.71     13.39 o
 -13   8   5       52.37       50.45     14.36 o
 -12   8   5        4.06       10.45     12.46 o
 -11   8   5       10.84       11.10      8.49 o
 -10   8   5      386.70      392.93     15.96 o
  -9   8   5       45.83       31.53      6.34 o
  -8   8   5        1.70       -5.28      5.56 o
  -7   8   5       83.20       78.05      6.37 o
  -6   8   5       77.15       77.66      5.86 o
  -5   8   5       46.54       42.22      4.48 o
  -4   8   5       62.15       72.24      4.64 o
  -3   8   5      483.61      461.95     12.99 o
  -2   8   5       60.93       67.21      7.05 o
  -1   8   5       92.75       84.39      5.23 o
   0   8   5      514.56      477.33     12.06 o
   1   8   5      213.78      204.90      6.96 o
   2   8   5      806.97      797.31     19.03 o
   3   8   5      935.42      950.11     22.07 o
   4   8   5      199.23      192.36      8.80 o
   5   8   5      649.23      682.40     29.62 o
   6   8   5      232.87      255.78     10.34 o
   7   8   5      388.07      441.81     39.24 o
   8   8   5      318.05      342.93     15.42 o
   9   8   5      237.89      265.12     18.74 o
  10   8   5      140.98      162.27     17.50 o
  11   8   5       45.17       33.74     16.29 o
 -13   9   5       43.58       44.58     20.52 o
 -12   9   5       31.24       31.68     13.54 o
 -11   9   5      116.62      117.03     17.39 o
 -10   9   5      142.94      154.69     11.72 o
  -9   9   5        3.70       -1.57      7.32 o
  -8   9   5      150.75      170.36      8.76 o
  -7   9   5      214.00      205.86      8.84 o
  -6   9   5      141.21      143.61      7.49 o
  -5   9   5     1339.02     1372.89     28.33 o
  -4   9   5      859.22      792.96     17.51 o
  -3   9   5     1749.34     1762.93     35.47 o
  -2   9   5      848.31      807.36     18.04 o
  -1   9   5        4.98        2.10      4.62 o
   0   9   5      412.27      418.59     12.54 o
   1   9   5     1039.01     1016.27     29.22 o
   2   9   5      233.90      260.51     11.37 o
   3   9   5      137.48      140.17      7.47 o
   4   9   5        0.86       -0.75      8.15 o
   5   9   5       46.75       72.71     10.20 o
   6   9   5       37.92       52.86      7.59 o
   7   9   5       41.20       36.80      7.97 o
   8   9   5      120.44      104.82     15.30 o
   9   9   5       25.18       26.29     15.08 o
  10   9   5        0.36      -15.66     15.66 o
  11   9   5        4.15      -16.87     16.87 o
 -12  10   5       28.05       23.26     14.77 o
 -11  10   5       16.86       34.19     13.54 o
 -10  10   5       39.08       60.14     12.98 o
  -9  10   5        1.40        1.36      8.95 o
  -8  10   5        4.85       13.02      7.48 o
  -7  10   5       19.18       18.68      7.20 o
  -6  10   5        8.41        8.04      7.49 o
  -5  10   5       27.97       12.44      6.17 o
  -4  10   5        2.73        5.69      4.42 o
  -3  10   5       86.81       77.26      5.90 o
  -2  10   5        0.96       11.41      5.17 o
  -1  10   5       28.68       26.17      5.33 o
   0  10   5      676.13      642.51     16.93 o
   1  10   5      417.22      407.31     14.31 o
   2  10   5        9.23        9.75      8.03 o
   3  10   5        4.28        5.93      6.57 o
   4  10   5      247.64      234.40     10.01 o
   5  10   5      479.55      505.96     21.12 o
   6  10   5      177.23      213.84     11.44 o
   7  10   5       37.60       34.74     14.30 o
   8  10   5       42.68       66.32     15.70 o
   9  10   5      175.16      182.60     19.95 o
  10  10   5       91.55      101.51     18.34 o
 -11  11   5       27.85       55.49     14.65 o
 -10  11   5       88.57       85.81     14.36 o
  -9  11   5       37.92       36.14     10.16 o
  -8  11   5      153.88      141.21     11.08 o
  -7  11   5      128.97      140.87     10.54 o
  -6  11   5      165.31      191.20     11.04 o
  -5  11   5      271.78      291.70     13.13 o
  -4  11   5       44.68       50.54      6.80 o
  -3  11   5       69.82       93.44      7.82 o
  -2  11   5      177.67      169.11      8.89 o
  -1  11   5       77.37       89.55      7.51 o
   0  11   5       28.49       39.90      7.17 o
   1  11   5      127.25      147.25     13.40 o
   2  11   5      302.59      309.07     16.72 o
   3  11   5       31.66       34.29      8.34 o
   4  11   5        0.59       -6.17      7.30 o
   5  11   5        0.86        0.57      7.81 o
   6  11   5       31.78       25.10     13.98 o
   7  11   5       39.07       33.84     19.95 o
   8  11   5       34.97       40.29     16.51 o
   9  11   5        3.10        7.07     17.21 o
 -10  12   5        6.51        9.59     12.87 o
  -9  12   5        4.77       -0.36     10.66 o
  -8  12   5        0.36       -3.50     10.07 o
  -7  12   5       19.10       38.84     10.07 o
  -6  12   5        2.12       -0.67      9.18 o
  -5  12   5        0.49        7.40      8.54 o
  -4  12   5        4.28       -4.15     11.52 o
  -3  12   5       31.88       21.89      7.41 o
  -2  12   5       49.23       60.95      7.83 o
  -1  12   5       11.78       18.17      7.42 o
   0  12   5       55.52       56.90     10.01 o
   1  12   5      103.42      129.77     11.89 o
   2  12   5       87.57       85.96     11.08 o
   3  12   5        7.76       16.08      9.02 o
   4  12   5        9.18        7.45      9.14 o
   5  12   5       66.77       76.90     12.37 o
   6  12   5       69.01       65.00     26.79 o
   7  12   5        0.91       -4.85     21.95 o
   8  12   5       56.03       44.03     17.45 o
  -9  13   5       27.04       36.25     15.24 o
  -8  13   5       71.08       83.09     11.92 o
  -7  13   5       46.14       52.55     11.15 o
  -6  13   5       38.20       40.82     10.35 o
  -5  13   5       32.79       28.03      9.88 o
  -4  13   5        8.49        5.47      9.36 o
  -3  13   5       30.07       48.14      9.64 o
  -2  13   5       87.78       90.24     12.42 o
  -1  13   5        6.32       18.09      8.09 o
   0  13   5        2.18       -4.32      8.92 o
   1  13   5       56.16       84.86     16.53 o
   2  13   5       47.05       65.43     20.81 o
   3  13   5       19.44       18.22     12.73 o
   4  13   5       17.94       40.96     13.42 o
   5  13   5       10.81       -1.71     21.09 o
   6  13   5       14.86        4.48     15.99 o
   7  13   5       12.64       20.57     17.36 o
  -8  14   5        0.12       -3.40     17.34 o
  -7  14   5        4.55       12.29     11.49 o
  -6  14   5        2.65       28.94     11.12 o
  -5  14   5        7.26       10.85     10.46 o
  -4  14   5        0.01       -6.80     10.26 o
  -3  14   5       25.43       16.04     10.35 o
  -2  14   5        2.68       -0.64     11.44 o
  -1  14   5        0.23       13.40     10.07 o
   0  14   5       57.89       70.52     10.59 o
   1  14   5       30.33       49.69     13.14 o
   2  14   5        2.99      -16.53     16.53 o
   3  14   5        9.82       13.95     15.96 o
   4  14   5       10.68      -22.23     22.23 o
   5  14   5       14.69       13.11     23.94 o
   6  14   5        2.91       19.38     25.65 o
  -6  15   5        3.54       14.79     12.10 o
  -5  15   5       13.68       23.88     11.78 o
  -4  15   5        3.16       14.86     13.83 o
  -3  15   5        0.47       -6.52     13.42 o
  -2  15   5       21.10        9.07     13.69 o
  -1  15   5       37.59       68.40     18.81 o
   0  15   5       12.56       15.96     17.67 o
   1  15   5       12.76       39.33     18.81 o
   2  15   5        7.71       -3.42     23.37 o
   3  15   5        1.61        3.42     23.37 o
   4  15   5        4.78       28.50     25.65 o
  -2  16   5        3.19        7.98     19.38 o
 -16   0   6      366.15      384.23     19.20 o
 -15   0   6      407.70      414.72     24.51 o
 -14   0   6      360.28      374.50     20.95 o
 -13   0   6      414.81      383.04     20.68 o
 -12   0   6       55.80       55.94     10.27 o
 -11   0   6      113.36      106.38     10.13 o
 -10   0   6       71.73       56.68      8.08 o
  -9   0   6      682.23      695.73     25.38 o
  -8   0   6     1436.06     1487.52     38.65 o
  -7   0   6     1645.63     1619.88     49.91 o
  -6   0   6      603.24      614.24     20.04 o
  -5   0   6      102.35      113.35      6.01 o
  -4   0   6       55.99       40.56      3.71 o
  -3   0   6      195.57      142.50      9.69 o
  -2   0   6      202.09      242.25     13.11 o
  -1   0   6     6993.82     7306.38    304.95 o
   0   0   6      981.50     1077.53     46.17 o
   1   0   6      175.74      205.84     22.52 o
   2   0   6       73.09       77.95      4.16 o
   3   0   6     3193.23     3120.63     59.86 o
   4   0   6    14001.80    14407.90    272.54 o
   5   0   6      184.27      175.40      5.33 o
   6   0   6     2500.79     2433.40     53.64 o
   7   0   6     1783.51     1827.42     50.79 o
   8   0   6     1598.18     1594.81     37.35 o
   9   0   6      850.48      829.45     25.05 o
  10   0   6      652.45      644.11     39.33 o
  11   0   6      167.59      198.36     22.23 o
  12   0   6      137.22      123.69     21.66 o
 -16   1   6       10.95       -3.13      9.94 o
 -15   1   6        4.35       -8.80      8.80 o
 -14   1   6       53.26       49.20      8.27 o
 -13   1   6       23.50        5.89      7.05 o
 -12   1   6       13.82       11.71      6.75 o
 -11   1   6     1977.96     2037.87     48.71 o
 -10   1   6     1393.79     1445.66     34.70 o
  -9   1   6     2125.13     2193.35     50.94 o
  -8   1   6     2787.51     3064.12     61.27 o
  -7   1   6     2655.70     2780.40     59.88 o
  -6   1   6     5276.97     5586.32    118.89 o
  -5   1   6     2933.94     2913.57     60.46 o
  -4   1   6     4731.83     4870.88    175.28 o
  -3   1   6     3911.33     3801.17    113.70 o
  -2   1   6       50.47       54.99      3.69 o
  -1   1   6     7675.16     7330.44    154.50 o
   0   1   6     3554.59     3517.07     59.69 o
   1   1   6     3058.86     2931.11     51.05 o
   2   1   6     1293.80     1268.83     18.62 o
   3   1   6      444.83      434.67      7.39 o
   4   1   6     8280.53     8250.96    112.12 o
   5   1   6     1637.12     1584.41     22.43 o
   6   1   6      521.10      521.28     10.51 o
   7   1   6      241.32      251.73      6.59 o
   8   1   6       13.52        9.98      4.08 o
   9   1   6        0.72        4.99      6.52 o
  10   1   6        3.34       -5.09      8.04 o
  11   1   6        7.87        6.95     12.48 o
  12   1   6       15.78       -6.77     13.46 o
 -16   2   6      232.24      282.54     15.20 o
 -15   2   6      170.04      199.95     11.10 o
 -14   2   6      245.41      259.10     12.91 o
 -13   2   6      735.80      756.96     19.06 o
 -12   2   6       16.43       22.49      6.52 o
 -11   2   6      355.03      333.14     11.03 o
 -10   2   6     1327.90     1386.91     29.43 o
  -9   2   6     1029.74     1065.74     25.86 o
  -8   2   6      607.66      576.24     14.96 o
  -7   2   6      811.58      789.83     16.07 o
  -6   2   6      743.90      727.66     14.36 o
  -5   2   6       10.02       20.27      1.71 o
  -4   2   6        0.92       10.62      2.27 o
  -3   2   6     4028.98     4133.55    239.32 o
  -2   2   6      475.27      517.19     11.64 o
  -1   2   6     1526.44     1620.86     30.72 o
   0   2   6        9.21       19.30      1.91 o
   1   2   6       45.89       58.00      3.70 o
   2   2   6     3567.64     3615.71     53.74 o
   3   2   6     3228.85     3418.11     51.81 o
   4   2   6     1333.66     1260.85     18.01 o
   5   2   6     1983.98     1959.01     28.77 o
   6   2   6     3307.72     3237.66     53.15 o
   7   2   6     1277.75     1243.70     21.68 o
   8   2   6      943.09      940.57     17.44 o
   9   2   6      439.88      443.83     15.02 o
  10   2   6      533.29      562.64     17.64 o
  11   2   6      277.93      260.77     16.69 o
  12   2   6      145.94      127.11     22.80 o
 -15   3   6        0.15       -0.26      9.19 o
 -14   3   6       24.52       15.20      8.27 o
 -13   3   6      102.81      107.08      8.37 o
 -12   3   6       17.25       20.46      6.50 o
 -11   3   6      662.80      659.57     17.66 o
 -10   3   6      543.37      619.84     15.22 o
  -9   3   6      404.37      419.23     13.00 o
  -8   3   6     2866.32     2945.28     75.23 o
  -7   3   6     1530.28     1484.31     28.96 o
  -6   3   6     1534.87     1440.54     25.24 o
  -5   3   6     3064.36     3029.53     48.19 o
  -4   3   6     2951.50     2635.72     58.00 o
  -3   3   6    12976.11    13091.02    372.02 o
  -2   3   6    14216.12    14293.90    335.31 o
  -1   3   6     2492.02     2269.05     36.15 o
   0   3   6     6291.17     6411.67     94.80 o
   1   3   6     3589.46     3578.79     53.23 o
   2   3   6     2188.32     2035.09     30.68 o
   3   3   6     1082.61     1035.05     15.45 o
   4   3   6      102.72      107.62      5.60 o
   5   3   6       36.06       44.73      3.78 o
   6   3   6       52.35       61.24      4.31 o
   7   3   6        5.03        8.74      4.33 o
   8   3   6        6.52        5.53      5.95 o
   9   3   6      102.74       96.82      8.53 o
  10   3   6       17.17       19.67      8.97 o
  11   3   6       11.30        2.66     10.12 o
  12   3   6       19.18      -14.25     20.52 o
 -15   4   6      129.47      146.23     10.66 o
 -14   4   6      179.66      196.84     10.55 o
 -13   4   6      371.23      418.09     15.36 o
 -12   4   6      600.79      658.56     17.28 o
 -11   4   6      397.86      392.16     12.38 o
 -10   4   6      689.72      722.73     20.73 o
  -9   4   6     1237.36     1239.46     33.83 o
  -8   4   6      400.73      384.17     13.63 o
  -7   4   6     1155.67     1053.50     21.17 o
  -6   4   6      257.79      243.54      5.61 o
  -5   4   6      104.75      142.41      3.91 o
  -4   4   6       70.89      106.51      4.32 o
  -3   4   6     4349.55     4816.09     80.89 o
  -2   4   6      198.73      186.81      5.59 o
  -1   4   6      484.52      493.14      8.75 o
   0   4   6     1414.67     1437.61     23.36 o
   1   4   6     1454.34     1396.98     23.11 o
   2   4   6     1068.49     1118.64     20.27 o
   3   4   6      919.15      891.16     15.44 o
   4   4   6     1411.06     1433.20     24.31 o
   5   4   6     1023.78     1008.50     17.87 o
   6   4   6      440.53      419.95     10.38 o
   7   4   6     1150.31     1150.87     23.50 o
   8   4   6      501.68      510.39     24.99 o
   9   4   6      421.37      422.21     15.08 o
  10   4   6      327.72      362.21     14.24 o
  11   4   6      125.47      133.25     10.71 o
  12   4   6      110.87       69.54     23.94 o
 -15   5   6        0.69       -1.04     10.96 o
 -14   5   6        0.21       -5.99     12.91 o
 -13   5   6        3.30        1.78      9.30 o
 -12   5   6       14.94       17.33      7.17 o
 -11   5   6      131.60      132.16      9.38 o
 -10   5   6      276.05      287.29     11.60 o
  -9   5   6      341.33      324.19     13.90 o
  -8   5   6      337.69      358.07     11.35 o
  -7   5   6      425.36      434.92     15.14 o
  -6   5   6      609.62      665.92     12.73 o
  -5   5   6     1454.71     1386.35     24.16 o
  -4   5   6     3304.67     3263.97     55.49 o
  -3   5   6     2011.23     1958.72     33.52 o
  -2   5   6     6551.26     6801.82    114.92 o
  -1   5   6     3756.92     3730.85     64.13 o
   0   5   6     2528.24     2678.16     51.04 o
   1   5   6     1051.29     1005.17     18.49 o
   2   5   6       48.90       49.43      3.77 o
   3   5   6      752.41      766.51     16.57 o
   4   5   6      270.01      286.78      7.96 o
   5   5   6      303.58      284.25      8.24 o
   6   5   6       31.77       31.47      4.82 o
   7   5   6        8.98        6.47      5.21 o
   8   5   6       58.97       63.64      8.19 o
   9   5   6       33.56       33.96      8.53 o
  10   5   6        4.21       -6.56      8.90 o
  11   5   6       32.72       30.78     12.25 o
  12   5   6       16.27       28.87     16.91 o
 -15   6   6       44.44       28.94     13.22 o
 -14   6   6       63.43       57.49      9.66 o
 -13   6   6       90.62      112.15      9.35 o
 -12   6   6      172.49      176.05     10.12 o
 -11   6   6      209.25      234.63     10.80 o
 -10   6   6      400.33      395.04     14.56 o
  -9   6   6      111.23      124.96     11.23 o
  -8   6   6      149.07      155.58      8.39 o
  -7   6   6      442.81      443.98     12.72 o
  -6   6   6       25.52       34.23      4.68 o
  -5   6   6        4.50        1.86      3.01 o
  -4   6   6       30.91       25.13      2.91 o
  -3   6   6      368.13      325.01      8.09 o
  -2   6   6      181.05      201.88      6.09 o
  -1   6   6       62.56       82.01      4.07 o
   0   6   6      254.11      272.11      5.87 o
   1   6   6       75.68       82.72      3.71 o
   2   6   6      766.16      765.21     20.72 o
   3   6   6      857.37      843.52     18.20 o
   4   6   6     1098.60     1005.24     21.34 o
   5   6   6      220.49      217.21     11.91 o
   6   6   6      109.28       96.51      6.30 o
   7   6   6      143.86      144.64     14.77 o
   8   6   6      164.44      176.56     16.17 o
   9   6   6       85.23       98.08     10.04 o
  10   6   6       62.04       52.48      9.71 o
  11   6   6      128.99      134.06     14.35 o
  12   6   6      182.83      190.64     22.52 o
 -14   7   6        1.65      -11.80     11.80 o
 -13   7   6       11.41        8.58      9.64 o
 -12   7   6       18.60       17.15      8.60 o
 -11   7   6       37.12       38.67      8.01 o
 -10   7   6        1.31       -1.95      6.83 o
  -9   7   6       14.28        8.91      5.47 o
  -8   7   6      446.39      419.49     13.30 o
  -7   7   6      167.67      186.29      8.81 o
  -6   7   6       35.09       51.92      7.11 o
  -5   7   6      420.27      386.63     10.91 o
  -4   7   6      613.06      626.59     17.74 o
  -3   7   6     1135.07     1132.51     22.29 o
  -2   7   6      500.64      469.06      9.99 o
  -1   7   6       55.17       53.20      3.40 o
   0   7   6      434.18      423.14      9.38 o
   1   7   6      382.55      389.46      9.92 o
   2   7   6      101.02       89.40      6.18 o
   3   7   6      180.77      175.68      7.14 o
   4   7   6        1.22       -3.86      4.75 o
   5   7   6      304.45      281.90      9.64 o
   6   7   6      246.13      219.83     19.83 o
   7   7   6       54.98       53.26      7.65 o
   8   7   6       14.53       21.06     10.19 o
   9   7   6       16.92        7.17      9.96 o
  10   7   6        4.23        0.29     12.40 o
  11   7   6      142.72      124.82     20.52 o
 -14   8   6        8.10       15.69     12.87 o
 -13   8   6       22.72       39.16     13.69 o
 -12   8   6       87.96       88.97      9.86 o
 -11   8   6      115.83      122.72      9.57 o
 -10   8   6       69.31       79.39     14.23 o
  -9   8   6        1.39        6.15      5.96 o
  -8   8   6       38.37       44.67      6.29 o
  -7   8   6       36.28       37.28      6.83 o
  -6   8   6       57.64       66.62      7.00 o
  -5   8   6      318.85      314.60     10.20 o
  -4   8   6       11.05       10.81      4.28 o
  -3   8   6       12.45       11.08      4.65 o
  -2   8   6       35.48       32.01      3.98 o
  -1   8   6      400.71      367.03      9.78 o
   0   8   6       24.35       26.49      3.87 o
   1   8   6      515.51      481.08     13.23 o
   2   8   6      202.08      205.82      9.53 o
   3   8   6       81.21       71.43      6.99 o
   4   8   6      249.18      214.44     10.04 o
   5   8   6       57.25       33.54      6.83 o
   6   8   6      120.84      121.49     12.59 o
   7   8   6       32.56       18.05      7.65 o
   8   8   6       67.11       46.98     10.02 o
   9   8   6       13.74       -4.82     14.67 o
  10   8   6        0.47        1.00     15.48 o
  11   8   6       32.48       48.63     18.34 o
 -13   9   6        0.12        1.87     22.52 o
 -12   9   6        0.77      -12.87     12.87 o
 -11   9   6        0.04      -13.32     13.32 o
 -10   9   6        0.02       -1.79      9.18 o
  -9   9   6       40.15       30.29      7.82 o
  -8   9   6        3.29       -0.12      6.60 o
  -7   9   6        1.80        4.08      6.28 o
  -6   9   6      190.00      184.13      8.03 o
  -5   9   6        2.23        4.89      5.40 o
  -4   9   6       48.98       56.59      5.71 o
  -3   9   6      215.82      202.55      6.87 o
  -2   9   6      432.28      401.04     12.05 o
  -1   9   6      160.26      129.59      6.64 o
   0   9   6      221.29      232.27      9.38 o
   1   9   6       39.63       48.17      5.84 o
   2   9   6      252.23      246.20     10.63 o
   3   9   6        6.49       -1.08      6.32 o
   4   9   6       19.69       20.90      6.70 o
   5   9   6       18.69       16.75      7.15 o
   6   9   6        1.04       -0.62      7.73 o
   7   9   6        2.16        6.91      7.97 o
   8   9   6        1.96        9.26     10.18 o
   9   9   6        1.10        4.93     15.70 o
  10   9   6        0.74       -5.30     16.53 o
 -12  10   6       19.76        2.18     14.10 o
 -11  10   6       63.35       40.28     13.69 o
 -10  10   6       88.10      103.96     10.95 o
  -9  10   6       14.16       19.11      7.81 o
  -8  10   6       51.36       55.11      7.69 o
  -7  10   6       28.01       38.95      7.04 o
  -6  10   6        5.23       24.12      6.58 o
  -5  10   6        3.65       12.76      7.98 o
  -4  10   6       11.98        4.27      5.92 o
  -3  10   6      119.44       78.66      6.66 o
  -2  10   6       16.37       13.64      4.96 o
  -1  10   6        4.19       -1.65      5.06 o
   0  10   6        7.99       10.67      5.27 o
   1  10   6      151.03      138.52      8.52 o
   2  10   6        8.00       -2.71      8.44 o
   3  10   6        4.39       -0.04      7.67 o
   4  10   6       69.07       62.89     10.25 o
   5  10   6       47.63       51.08      8.06 o
   6  10   6        0.40       -3.91      7.97 o
   7  10   6        7.76       17.24     14.75 o
   8  10   6        4.47      -15.68     15.68 o
   9  10   6       76.19       35.58     19.95 o
  10  10   6        5.61       -6.84     25.65 o
 -11  11   6        1.52       -8.78     26.22 o
 -10  11   6       30.89       15.14     10.93 o
  -9  11   6       33.78       26.90      9.89 o
  -8  11   6        0.75       -5.78      9.02 o
  -7  11   6        0.44       -1.76      9.28 o
  -6  11   6        1.68        7.23      7.06 o
  -5  11   6       17.90       25.06      6.91 o
  -4  11   6       53.10       42.16      6.84 o
  -3  11   6        6.85        4.72      6.29 o
  -2  11   6        2.43       12.14      4.99 o
  -1  11   6        0.98       -5.01      6.55 o
   0  11   6       49.45       47.13      7.06 o
   1  11   6       49.07       38.20      9.41 o
   2  11   6        0.73        6.25      9.47 o
   3  11   6       38.38       54.52      8.95 o
   4  11   6        3.85       -8.62      8.62 o
   5  11   6       17.37       18.91      8.91 o
   6  11   6        3.35       11.87      8.53 o
   7  11   6       33.14       19.60     17.10 o
   8  11   6       35.49       38.24     16.87 o
   9  11   6        1.14      -25.65     25.65 o
 -10  12   6       11.61        9.11     11.07 o
  -9  12   6        0.49        2.30     10.54 o
  -8  12   6        0.17       -3.73     10.07 o
  -7  12   6        0.20       -6.46      9.47 o
  -6  12   6        1.41       11.56      9.21 o
  -5  12   6       23.87       27.92      9.11 o
  -4  12   6       25.40       29.42      8.70 o
  -3  12   6        5.24       15.96      8.28 o
  -2  12   6        1.16        0.73      8.13 o
  -1  12   6       10.67       11.87      7.42 o
   0  12   6       31.02       24.99      7.60 o
   1  12   6       38.50       47.70     10.66 o
   2  12   6       70.88       72.13     15.96 o
   3  12   6        0.40       -1.72      9.02 o
   4  12   6        6.95       14.33      9.41 o
   5  12   6        8.89       -0.36     12.87 o
   6  12   6       21.55        0.57     22.23 o
   7  12   6        0.53      -16.54     19.95 o
   8  12   6       11.21       24.51     25.65 o
  -9  13   6       16.63       20.88     11.62 o
  -8  13   6        1.12       16.07     11.29 o
  -7  13   6        1.93      -10.47     10.47 o
  -6  13   6        4.50       16.18     10.03 o
  -5  13   6        3.11        3.65      9.36 o
  -4  13   6        0.60        5.75      9.44 o
  -3  13   6        0.19        6.95      9.22 o
  -2  13   6       19.53       32.23     12.57 o
  -1  13   6       41.81       41.99      9.69 o
   0  13   6        0.27        9.25     10.86 o
   1  13   6       10.86       15.23      9.47 o
   2  13   6        0.12        9.69     11.29 o
   3  13   6        0.33       -1.45      9.95 o
   4  13   6        1.08      -13.28     13.28 o
   5  13   6       14.23        6.27     22.80 o
   6  13   6        0.59       -2.85     23.94 o
   7  13   6       11.59       14.25     26.22 o
  -8  14   6        5.81       13.17     11.87 o
  -7  14   6       11.04       10.61     11.43 o
  -6  14   6       25.15       32.94     12.12 o
  -5  14   6        0.04       16.71     10.54 o
  -4  14   6        3.04        7.33     10.21 o
  -3  14   6        5.48       15.70     10.21 o
  -2  14   6       30.37       26.76     10.29 o
  -1  14   6        5.76        6.31     10.11 o
   0  14   6        4.07        5.70     19.38 o
   1  14   6        0.02       -1.57     11.89 o
   2  14   6        2.83       -9.69     17.10 o
   3  14   6        2.81        4.22     13.97 o
   4  14   6        4.69        9.69     23.94 o
   5  14   6        1.22       18.81     24.51 o
  -6  15   6        0.87       -6.84     18.24 o
  -5  15   6       16.83        5.73     11.64 o
  -4  15   6        0.57      -10.41     11.10 o
  -3  15   6        0.23       17.35     11.26 o
  -2  15   6       11.02       -1.93     10.74 o
  -1  15   6        7.00       21.66     17.67 o
   0  15   6        2.18       -2.85     17.67 o
   1  15   6        0.01        1.14     18.24 o
   2  15   6        0.44      -12.49     14.65 o
   3  15   6        1.15       -7.41     23.37 o
 -16   1   7        0.78       -9.57      9.57 o
 -15   1   7        2.35        0.47      8.77 o
 -14   1   7       10.65        6.19      7.82 o
 -13   1   7        5.84       -6.78     10.42 o
 -12   1   7       18.46       12.98      6.62 o
 -11   1   7        0.26        2.97      5.90 o
 -10   1   7        4.76       -0.41      6.28 o
  -9   1   7      127.28      129.64      7.04 o
  -8   1   7        0.43        1.73      3.85 o
  -7   1   7        3.50        7.15      3.04 o
  -6   1   7       40.77       56.64      3.37 o
  -5   1   7       13.83       10.34      2.90 o
  -4   1   7     1874.51     1899.88     65.71 o
  -3   1   7      211.14      223.47      9.87 o
  -2   1   7      883.02      828.39     20.67 o
  -1   1   7       76.11       77.37      3.19 o
   0   1   7     1501.41     1508.59     26.03 o
   1   1   7      139.93      159.17      4.38 o
   2   1   7       69.85       60.79      3.61 o
   3   1   7      865.86      824.43     13.42 o
   4   1   7       80.17       80.84      3.20 o
   5   1   7        0.34       -3.92      3.92 o
   6   1   7       85.40       78.69      4.94 o
   7   1   7       60.54       59.84      5.21 o
   8   1   7       52.93       36.24      5.51 o
   9   1   7       44.18       29.31      8.04 o
  10   1   7        5.71       -3.22     10.12 o
  11   1   7        5.20       -7.35     13.09 o
  12   1   7        8.98      -10.49     14.49 o
 -16   2   7        2.18        5.86      9.84 o
 -15   2   7        3.57       -7.49      8.81 o
 -14   2   7       31.93       22.92      7.98 o
 -13   2   7      137.57      127.18      8.11 o
 -12   2   7       75.08       74.77      6.78 o
 -11   2   7      258.32      249.01      8.73 o
 -10   2   7       14.20       12.60      5.80 o
  -9   2   7      175.97      182.68      7.23 o
  -8   2   7      139.47      153.83      5.34 o
  -7   2   7       17.98        7.68      2.94 o
  -6   2   7      244.89      226.66      5.81 o
  -5   2   7      773.89      936.15     20.51 o
  -4   2   7     1448.40     1799.46     44.01 o
  -3   2   7     3299.41     3468.54     82.01 o
  -2   2   7      173.66      147.04      6.42 o
  -1   2   7      379.26      432.35     10.50 o
   0   2   7     1625.77     1724.16     29.74 o
   1   2   7      572.85      601.14     10.45 o
   2   2   7      667.85      649.84     12.52 o
   3   2   7      325.68      305.77      8.59 o
   4   2   7      303.92      318.14      7.48 o
   5   2   7        8.36        9.79      3.37 o
   6   2   7      200.85      189.56      5.86 o
   7   2   7       21.79       26.87      4.66 o
   8   2   7        1.03       -1.50      5.75 o
   9   2   7        5.85       -3.84     10.58 o
  10   2   7       68.50       52.85     14.34 o
  11   2   7       65.62       38.16     14.04 o
  12   2   7        6.53      -14.04     14.04 o
 -15   3   7        8.67       -4.41      8.93 o
 -14   3   7       47.68       34.31      8.97 o
 -13   3   7       15.73        7.81      7.73 o
 -12   3   7        0.94        1.01      6.28 o
 -11   3   7      188.66      188.06      9.15 o
 -10   3   7        4.33       -5.15      6.02 o
  -9   3   7      156.47      135.20      7.77 o
  -8   3   7      576.95      560.05     16.92 o
  -7   3   7      215.57      215.78      5.87 o
  -6   3   7       27.68       11.22      2.09 o
  -5   3   7       12.59       11.77      2.06 o
  -4   3   7     4974.95     4999.75    117.87 o
  -3   3   7     1730.98     1705.59     41.01 o
  -2   3   7      829.80      723.51     18.41 o
  -1   3   7      140.56       96.54      2.57 o
   0   3   7     1876.96     1826.82     27.54 o
   1   3   7      699.13      688.58     11.14 o
   2   3   7       51.05       39.82      3.82 o
   3   3   7        4.18        6.75      2.98 o
   4   3   7       18.12       19.68      3.64 o
   5   3   7       35.70       32.08      3.77 o
   6   3   7       53.03       63.25      4.59 o
   7   3   7      241.73      246.82      8.67 o
   8   3   7        5.33        3.76      5.35 o
   9   3   7        0.11       11.09      9.58 o
  10   3   7       19.23       19.34     10.58 o
  11   3   7        1.69       -3.54     11.21 o
  12   3   7        0.06        4.56     22.23 o
 -15   4   7       19.18       14.61     10.24 o
 -14   4   7       87.03      102.23      9.19 o
 -13   4   7      225.13      207.65     10.85 o
 -12   4   7       16.59       11.14      6.70 o
 -11   4   7        8.67        8.11      7.28 o
 -10   4   7      141.99      149.08      9.88 o
  -9   4   7        3.42        6.17      6.45 o
  -8   4   7        8.67       -5.44      5.66 o
  -7   4   7       17.67        8.70      3.17 o
  -6   4   7       50.94       52.97      2.70 o
  -5   4   7      289.16      296.47      6.08 o
  -4   4   7      371.56      394.20      7.72 o
  -3   4   7      515.03      462.88      8.72 o
  -2   4   7       64.38       97.29      3.10 o
  -1   4   7       19.40       25.46      2.12 o
   0   4   7        1.71        0.53      2.05 o
   1   4   7        5.20        7.44      2.45 o
   2   4   7      524.28      541.20     10.25 o
   3   4   7      976.04     1030.98     19.32 o
   4   4   7      428.91      455.23      9.45 o
   5   4   7       72.19       87.37      6.77 o
   6   4   7      376.73      391.30     10.29 o
   7   4   7       17.52       13.08      4.96 o
   8   4   7       45.90       42.27      7.46 o
   9   4   7      128.12      139.72     14.49 o
  10   4   7      139.81      152.19     12.63 o
  11   4   7      110.63      133.09     19.95 o
  12   4   7       35.71       26.79     23.94 o
 -15   5   7       22.20       20.63      9.60 o
 -14   5   7       11.61        4.74      8.72 o
 -13   5   7       44.55       40.37     11.24 o
 -12   5   7       27.31       21.74      7.18 o
 -11   5   7      184.12      196.27     11.35 o
 -10   5   7      250.87      237.63     14.09 o
  -9   5   7      270.26      242.95     14.00 o
  -8   5   7      201.94      192.73     12.09 o
  -7   5   7      790.86      709.91     17.33 o
  -6   5   7      532.98      473.81      9.71 o
  -5   5   7      163.03      142.80      4.13 o
  -4   5   7      311.05      274.47      5.91 o
  -3   5   7      589.88      573.50     10.08 o
  -2   5   7     1427.08     1386.89     22.37 o
  -1   5   7      417.60      409.30      8.56 o
   0   5   7      980.15      901.25     16.67 o
   1   5   7      968.78      868.93     15.10 o
   2   5   7      229.39      213.98      6.70 o
   3   5   7       59.91       55.15      4.11 o
   4   5   7      227.21      221.59      6.42 o
   5   5   7     1500.89     1547.80     28.48 o
   6   5   7       53.29       59.76      5.02 o
   7   5   7      907.50      964.48     25.16 o
   8   5   7      121.21      139.93      8.20 o
   9   5   7        1.76        8.18     10.29 o
  10   5   7        0.54       -2.46     11.07 o
  11   5   7       18.98       14.74     11.99 o
  12   5   7       18.56       20.57     20.81 o
 -15   6   7       34.07       36.87     16.13 o
 -14   6   7       47.70       45.68      9.45 o
 -13   6   7       39.04       23.65      8.40 o
 -12   6   7      124.18      129.11      9.35 o
 -11   6   7      139.49      126.67     12.12 o
 -10   6   7       60.70       70.41      9.03 o
  -9   6   7       18.96        6.20     12.67 o
  -8   6   7       21.28       14.02      5.48 o
  -7   6   7      157.28      156.83      6.86 o
  -6   6   7      493.31      475.29     18.16 o
  -5   6   7        1.44       -2.65      3.04 o
  -4   6   7       61.50       60.35      3.52 o
  -3   6   7      422.70      433.71      9.08 o
  -2   6   7       29.87       27.65      3.74 o
  -1   6   7      181.63      193.00      5.60 o
   0   6   7      224.87      219.99      6.10 o
   1   6   7      298.25      304.98      9.33 o
   2   6   7       13.86       24.93      4.92 o
   3   6   7      113.10      115.26      5.99 o
   4   6   7     1286.79     1259.27     28.83 o
   5   6   7      146.44      162.94      6.83 o
   6   6   7      487.93      517.81     16.48 o
   7   6   7      114.99      124.39      7.93 o
   8   6   7       48.04       75.10      7.74 o
   9   6   7      112.90      130.81     12.70 o
  10   6   7       50.53       37.72     11.55 o
  11   6   7       15.42       19.89     18.24 o
 -14   7   7        6.01       -5.24      9.47 o
 -13   7   7       58.12       52.07     15.39 o
 -12   7   7       73.97       85.58      9.25 o
 -11   7   7      133.81      135.02     11.24 o
 -10   7   7       84.64       80.71     12.82 o
  -9   7   7      129.23      142.68      8.51 o
  -8   7   7     1231.93     1122.03     26.68 o
  -7   7   7      832.24      749.33     21.34 o
  -6   7   7       72.81       88.87      6.43 o
  -5   7   7      232.16      213.60      8.92 o
  -4   7   7     1517.31     1476.40     32.28 o
  -3   7   7      707.09      692.62     16.65 o
  -2   7   7       93.44       99.06      5.92 o
  -1   7   7      307.22      325.03     11.26 o
   0   7   7     1745.53     1821.33     40.05 o
   1   7   7      862.38      880.92     21.34 o
   2   7   7      235.43      233.97      9.86 o
   3   7   7      180.43      202.35      8.84 o
   4   7   7      260.04      303.97     12.81 o
   5   7   7      268.68      303.04     14.06 o
   6   7   7        9.07       15.76      6.93 o
   7   7   7      126.25      133.92     14.32 o
   8   7   7        3.62        2.46      7.63 o
   9   7   7        1.50       -7.23     11.15 o
  10   7   7       30.82       26.39     17.04 o
  11   7   7       10.49        2.17     18.31 o
 -14   8   7       79.03       84.77     15.34 o
 -13   8   7       50.18       52.98     11.02 o
 -12   8   7      118.88      130.14     10.52 o
 -11   8   7      145.01      174.34     12.65 o
 -10   8   7      158.65      163.61     11.77 o
  -9   8   7       86.80       91.16      8.95 o
  -8   8   7       51.97       62.72      7.85 o
  -7   8   7      503.24      452.08     15.54 o
  -6   8   7       96.37      114.23      9.48 o
  -5   8   7      120.45      141.39      6.76 o
  -4   8   7       33.10       24.85      5.77 o
  -3   8   7      186.79      208.65      9.18 o
  -2   8   7       92.17       86.23      6.43 o
  -1   8   7      185.11      178.94      7.06 o
   0   8   7      318.11      319.35      9.18 o
   1   8   7        3.91        3.16      4.45 o
   2   8   7       54.12       64.96      6.59 o
   3   8   7      263.58      256.88     10.38 o
   4   8   7      238.97      248.00     17.36 o
   5   8   7       13.57       10.83      8.23 o
   6   8   7      113.04      112.69      9.30 o
   7   8   7      106.57      117.04     13.74 o
   8   8   7       97.90       96.51     22.80 o
   9   8   7      105.34      112.53     12.51 o
  10   8   7       19.75        2.75     17.53 o
 -13   9   7       16.02        4.56     14.24 o
 -12   9   7       39.66       66.10     12.02 o
 -11   9   7       44.39       48.32     10.74 o
 -10   9   7       31.47       21.78      9.43 o
  -9   9   7      111.29      124.66     11.11 o
  -8   9   7      364.84      377.45     17.76 o
  -7   9   7      370.27      398.99     15.14 o
  -6   9   7      208.76      226.91     13.42 o
  -5   9   7      116.32      128.83      8.25 o
  -4   9   7      538.66      578.61     17.65 o
  -3   9   7      296.57      294.47     11.93 o
  -2   9   7      959.54     1056.70     24.74 o
  -1   9   7      561.41      595.10     15.66 o
   0   9   7      412.20      443.25     11.95 o
   1   9   7      521.67      538.20     13.61 o
   2   9   7       98.58      120.62      8.06 o
   3   9   7       16.38       32.76      7.11 o
   4   9   7      135.85      153.63      9.80 o
   5   9   7       40.15       57.66      7.72 o
   6   9   7       13.85       17.48      9.54 o
   7   9   7        7.94       -3.63      8.70 o
   8   9   7        1.36        5.23     12.55 o
   9   9   7        5.87       14.25     23.94 o
  10   9   7       10.33      -12.64     19.47 o
 -12  10   7       53.16       61.48     14.92 o
 -11  10   7      112.95      151.86     17.39 o
 -10  10   7       68.91       68.53      8.84 o
  -9  10   7       51.74       62.29      9.70 o
  -8  10   7       29.91       26.09      8.92 o
  -7  10   7       39.41       48.03      8.58 o
  -6  10   7       94.96      126.69      9.25 o
  -5  10   7       40.72       25.36      7.23 o
  -4  10   7        3.52        3.47      6.84 o
  -3  10   7       56.12       69.98      6.40 o
  -2  10   7      277.58      267.25     11.16 o
  -1  10   7       22.72       21.02      6.06 o
   0  10   7       25.46       29.22      6.27 o
   1  10   7        7.28       15.54      6.09 o
   2  10   7       49.77       41.20      9.57 o
   3  10   7       57.55       58.28      8.85 o
   4  10   7      168.37      166.75     10.66 o
   5  10   7       62.77       75.64      9.69 o
   6  10   7       29.02       26.04      9.38 o
   7  10   7       87.18       79.83     11.01 o
   8  10   7       60.16       57.00     24.51 o
   9  10   7       60.94       48.45     26.79 o
 -11  11   7        1.46       -9.33     14.10 o
 -10  11   7        1.47       -6.41     10.39 o
  -9  11   7       40.75       34.15      9.99 o
  -8  11   7       62.87       82.74     10.07 o
  -7  11   7      166.74      168.70      9.33 o
  -6  11   7      234.32      218.79     10.09 o
  -5  11   7      107.09      112.92      7.98 o
  -4  11   7       67.75       75.32      7.32 o
  -3  11   7       14.73       21.39      6.73 o
  -2  11   7      136.76      153.11      8.39 o
  -1  11   7      333.31      341.66     12.45 o
   0  11   7       78.20       77.81      8.88 o
   1  11   7      215.48      185.01     18.81 o
   2  11   7      171.11      192.89     12.88 o
   3  11   7       20.08       19.74     11.60 o
   4  11   7       23.55       18.74      9.35 o
   5  11   7       31.69       41.46      9.94 o
   6  11   7        3.19        6.15     10.17 o
   7  11   7        7.01       16.53     24.51 o
   8  11   7        0.66      -13.68     24.51 o
 -10  12   7        0.52       -9.67     12.10 o
  -9  12   7        1.45       -6.15     10.21 o
  -8  12   7       19.80       28.36     10.14 o
  -7  12   7       79.55      116.55     10.94 o
  -6  12   7       75.34       75.22      9.85 o
  -5  12   7        4.11        8.62      8.95 o
  -4  12   7        1.26        8.38      9.58 o
  -3  12   7       17.54       30.78      8.62 o
  -2  12   7        1.02        1.10      8.46 o
  -1  12   7        0.33        4.45     10.37 o
   0  12   7        0.96       -3.75      8.54 o
   1  12   7       33.77       32.91     10.46 o
   2  12   7        4.24       10.79     10.27 o
   3  12   7       10.81       23.09      9.69 o
   4  12   7       27.05       28.01      9.99 o
   5  12   7       27.57       25.07     12.09 o
   6  12   7       30.83       27.93     24.51 o
   7  12   7       13.63        0.00     25.08 o
  -9  13   7       49.34       38.05     11.78 o
  -8  13   7       98.62      111.82     17.76 o
  -7  13   7        7.66       14.70     10.56 o
  -6  13   7        1.26       -5.29      9.85 o
  -5  13   7        6.03        2.76      9.62 o
  -4  13   7       30.18       20.65      9.46 o
  -3  13   7       81.26       97.49     12.36 o
  -2  13   7       29.92       49.47      9.79 o
  -1  13   7        7.20        0.50      9.54 o
   0  13   7       10.09       21.77     11.26 o
   1  13   7      123.00      127.69     13.09 o
   2  13   7       15.58       27.80     11.89 o
   3  13   7        3.49        1.78     10.22 o
   4  13   7       21.80       34.15     10.79 o
   5  13   7       57.91       38.76     23.94 o
   6  13   7        8.77      -19.38     25.08 o
  -7  14   7       38.12       67.94     11.97 o
  -6  14   7        0.19       -9.07     10.72 o
  -5  14   7        2.47        3.63     11.74 o
  -4  14   7        5.79        0.76     10.40 o
  -3  14   7        0.05       -5.64     10.87 o
  -2  14   7        0.01        3.24     13.34 o
  -1  14   7        2.88       11.19     10.35 o
   0  14   7       12.25       13.90     12.25 o
   1  14   7        2.60        3.70     12.29 o
   2  14   7       12.16       15.81     12.29 o
   3  14   7        0.41       26.22     20.81 o
   4  14   7       43.90       21.09     25.08 o
  -5  15   7        7.54        8.40     13.20 o
  -4  15   7        8.49        7.26     11.30 o
  -3  15   7        0.28       -8.46     11.03 o
  -2  15   7        0.54      -11.10     11.10 o
  -1  15   7       19.46       33.29     19.67 o
   0  15   7       21.74       25.37     13.30 o
   1  15   7       12.91       33.06     18.81 o
   2  15   7       18.19       17.51     15.47 o
 -16   0   8      159.62      169.95     19.06 o
 -15   0   8      158.38      203.52     35.91 o
 -14   0   8      238.97      234.45     43.89 o
 -13   0   8      161.10      174.41     13.28 o
 -12   0   8      952.25     1067.66     38.48 o
 -11   0   8      631.51      689.71     38.76 o
 -10   0   8      910.89     1047.68     51.87 o
  -9   0   8      382.30      399.58     24.51 o
  -8   0   8      354.20      343.45     13.54 o
  -7   0   8     2446.59     2481.22     75.55 o
  -6   0   8     2689.27     2879.95     87.23 o
  -5   0   8     2345.20     2367.25    107.73 o
  -4   0   8      169.46      153.58      7.53 o
  -3   0   8      166.75      188.67     13.11 o
  -2   0   8      385.52      349.99     19.38 o
  -1   0   8     1006.28     1005.19     30.33 o
   0   0   8      198.29      226.17      9.45 o
   1   0   8      433.40      506.34     17.04 o
   2   0   8      330.73      354.58     11.02 o
   3   0   8     1717.91     1771.13     38.27 o
   4   0   8      321.06      317.67     11.54 o
   5   0   8      192.31      200.42      9.49 o
   6   0   8     1635.40     1555.42     40.30 o
   7   0   8     3702.75     3589.13     89.38 o
   8   0   8      212.92      223.55     17.17 o
   9   0   8      493.03      504.66     40.47 o
  10   0   8      215.97      201.21     23.37 o
  11   0   8      168.32      205.20     25.08 o
  12   0   8       90.11       82.08     23.37 o
 -16   1   8        2.82       -9.39      9.39 o
 -15   1   8       10.43       -5.09      9.24 o
 -14   1   8       11.76        9.02      7.67 o
 -13   1   8        0.64       -6.69      6.69 o
 -12   1   8        0.85        3.90      8.13 o
 -11   1   8        3.67       -2.57      7.04 o
 -10   1   8       28.10       25.25      8.66 o
  -9   1   8      155.86      163.84      9.87 o
  -8   1   8     1266.05     1274.25     33.36 o
  -7   1   8     3675.10     3842.31     82.31 o
  -6   1   8     2298.32     2290.71     49.20 o
  -5   1   8     3393.28     3409.46    131.48 o
  -4   1   8     4717.06     4726.32    135.34 o
  -3   1   8      735.19      575.79     19.55 o
  -2   1   8     3470.60     3114.12     74.75 o
  -1   1   8     8050.53     7777.22    145.03 o
   0   1   8     3637.45     3380.27     57.64 o
   1   1   8     4681.03     4368.62     75.91 o
   2   1   8     3025.19     2833.60     49.74 o
   3   1   8     5701.45     5671.67     85.45 o
   4   1   8     2395.19     2278.73     40.46 o
   5   1   8      118.46      122.53      5.23 o
   6   1   8       18.97       18.60      4.81 o
   7   1   8      977.89     1020.18     25.02 o
   8   1   8      211.26      228.17      8.01 o
   9   1   8       35.59       45.61      8.96 o
  10   1   8       30.73       41.54     11.08 o
  11   1   8        5.41       18.73     14.49 o
  12   1   8       11.85       11.35     17.96 o
 -16   2   8       75.75       86.94     10.43 o
 -15   2   8       82.78      106.50     10.14 o
 -14   2   8      228.28      250.89     10.53 o
 -13   2   8      529.23      581.37     23.38 o
 -12   2   8      794.74      851.79     24.87 o
 -11   2   8      159.12      165.01      8.29 o
 -10   2   8     1481.71     1497.28     34.93 o
  -9   2   8     1051.18     1073.31     25.56 o
  -8   2   8      482.05      454.06     11.91 o
  -7   2   8     1940.70     1942.65     41.09 o
  -6   2   8      402.73      396.67     10.26 o
  -5   2   8     1327.96     1311.71     28.27 o
  -4   2   8     1289.40     1267.79     34.64 o
  -3   2   8     1098.51     1031.86     25.20 o
  -2   2   8     2225.60     2453.81     51.04 o
  -1   2   8      359.61      383.24      8.47 o
   0   2   8       92.14      110.25      6.03 o
   1   2   8       45.59       44.89      2.58 o
   2   2   8        4.85       15.48      3.51 o
   3   2   8      890.12      881.64     16.69 o
   4   2   8       30.72       45.13      4.03 o
   5   2   8      426.19      410.65      9.97 o
   6   2   8     2866.81     2824.30     50.07 o
   7   2   8      963.97      954.18     32.80 o
   8   2   8      138.10      149.50      7.25 o
   9   2   8      349.80      353.09     23.57 o
  10   2   8      119.57      127.07     12.50 o
  11   2   8      143.04      128.42     16.29 o
  12   2   8       88.50       76.75     19.10 o
 -15   3   8        3.13       -6.53      8.84 o
 -14   3   8       17.62        5.83      7.98 o
 -13   3   8       17.30        8.05      8.68 o
 -12   3   8        6.40        9.85      8.97 o
 -11   3   8        1.77        5.01      7.82 o
 -10   3   8      523.45      519.03     15.27 o
  -9   3   8      208.13      204.28      8.85 o
  -8   3   8      391.62      412.68     13.64 o
  -7   3   8     2150.28     2323.38     44.47 o
  -6   3   8     1063.84     1097.15     19.24 o
  -5   3   8     3481.32     3722.63     78.32 o
  -4   3   8     2575.61     2436.63     70.13 o
  -3   3   8      154.37      125.93      8.32 o
  -2   3   8     3648.00     3554.04     74.72 o
  -1   3   8     1713.27     1599.13     24.17 o
   0   3   8     2717.38     2553.30     38.21 o
   1   3   8     6016.05     6192.56     91.82 o
   2   3   8     1790.54     1842.69     30.15 o
   3   3   8     1001.87      996.65     19.29 o
   4   3   8      907.30      921.50     17.69 o
   5   3   8        8.08        6.61      4.34 o
   6   3   8       96.40       96.02      5.79 o
   7   3   8      255.25      252.20      8.12 o
   8   3   8       15.13       24.32      6.94 o
   9   3   8       45.91       55.60     10.55 o
  10   3   8       22.23       18.74     11.45 o
  11   3   8        9.39        6.30     12.62 o
  12   3   8       21.46       23.36     15.83 o
 -15   4   8       86.20       99.20     11.40 o
 -14   4   8      187.80      217.42     15.82 o
 -13   4   8      270.67      301.44     12.92 o
 -12   4   8      659.59      623.34     30.37 o
 -11   4   8      369.73      382.99     14.01 o
 -10   4   8      330.94      330.98     14.08 o
  -9   4   8     1068.02     1146.91     31.56 o
  -8   4   8      634.19      631.09     15.77 o
  -7   4   8      419.92      428.21      9.84 o
  -6   4   8      339.40      330.32      7.26 o
  -5   4   8      255.16      252.97      6.02 o
  -4   4   8      787.07      796.25     22.45 o
  -3   4   8      583.35      545.58     13.02 o
  -2   4   8     1217.69     1306.92     21.26 o
  -1   4   8       97.97       90.43      2.85 o
   0   4   8      704.23      724.56     11.81 o
   1   4   8      502.69      516.80      9.81 o
   2   4   8       32.41       51.31      4.20 o
   3   4   8      415.26      388.64      9.23 o
   4   4   8       30.12       26.95      4.23 o
   5   4   8       52.90       38.85      4.83 o
   6   4   8      266.31      269.23      8.33 o
   7   4   8      122.21      131.81      6.83 o
   8   4   8      208.36      201.06      9.95 o
   9   4   8      275.02      264.08     13.92 o
  10   4   8      248.11      239.41     22.03 o
  11   4   8      101.63      136.78     14.05 o
 -15   5   8        1.75        4.40      9.43 o
 -14   5   8        2.42       -0.68     10.17 o
 -13   5   8        0.24       -9.32      9.32 o
 -12   5   8       20.42       19.18      8.62 o
 -11   5   8        2.89        1.67      8.44 o
 -10   5   8      177.09      159.14      9.69 o
  -9   5   8      222.99      226.90     10.38 o
  -8   5   8       35.43       34.30      5.08 o
  -7   5   8      337.14      340.26     10.25 o
  -6   5   8      497.16      491.01     10.78 o
  -5   5   8     1091.74     1109.41     22.93 o
  -4   5   8      911.55      911.10     17.80 o
  -3   5   8      311.01      291.89      6.66 o
  -2   5   8      898.58      863.15     14.63 o
  -1   5   8     2422.33     2406.04     38.69 o
   0   5   8      728.55      677.63     13.11 o
   1   5   8      663.93      663.38     12.90 o
   2   5   8      498.67      468.53     12.44 o
   3   5   8      404.46      408.04      9.88 o
   4   5   8     1502.77     1549.57     28.47 o
   5   5   8       99.77      103.65      5.70 o
   6   5   8      107.32      151.10      7.70 o
   7   5   8      248.43      300.89     10.78 o
   8   5   8       35.44       56.21      8.66 o
   9   5   8        1.67       17.25     11.02 o
  10   5   8        5.87        6.65     11.64 o
  11   5   8        2.86       -1.90     12.50 o
 -15   6   8       56.46       53.23     14.81 o
 -14   6   8       50.75       64.96     11.35 o
 -13   6   8       61.77       70.16     10.56 o
 -12   6   8      187.48      158.64     11.99 o
 -11   6   8      208.84      207.22     12.01 o
 -10   6   8      142.91      154.15     10.16 o
  -9   6   8      113.85      112.77      7.11 o
  -8   6   8       77.99       81.47      6.65 o
  -7   6   8      261.66      263.47     10.59 o
  -6   6   8      377.08      391.56     10.81 o
  -5   6   8      320.95      279.29      7.73 o
  -4   6   8     1238.92     1203.17     26.15 o
  -3   6   8      285.03      283.36      7.66 o
  -2   6   8        9.98       11.10      3.01 o
  -1   6   8       91.24       95.83      5.65 o
   0   6   8        5.72       11.17      5.84 o
   1   6   8       24.02       28.83      4.36 o
   2   6   8       62.43       55.35      5.29 o
   3   6   8      610.10      587.19     13.98 o
   4   6   8        1.59       -4.17      5.09 o
   5   6   8      154.14      142.40      7.44 o
   6   6   8      240.09      239.47      8.96 o
   7   6   8      149.20      147.29     13.82 o
   8   6   8       69.23       87.61      9.28 o
   9   6   8       32.98       38.42     11.41 o
  10   6   8       77.02       71.92     12.66 o
  11   6   8       95.78      105.23     18.71 o
 -14   7   8       15.25       19.02     11.45 o
 -13   7   8        1.62        0.24     11.68 o
 -12   7   8        7.64       10.93     10.58 o
 -11   7   8       12.55        2.47      9.83 o
 -10   7   8        0.62       12.05      8.88 o
  -9   7   8        3.28        8.20      6.57 o
  -8   7   8       37.26       21.57      6.74 o
  -7   7   8      102.53      103.84      8.84 o
  -6   7   8        7.51       13.68      5.42 o
  -5   7   8      863.40      852.18     19.92 o
  -4   7   8      362.23      346.18     11.93 o
  -3   7   8        8.25        4.38      5.92 o
  -2   7   8      198.24      174.20      6.82 o
  -1   7   8      187.04      167.19      6.78 o
   0   7   8      596.67      561.99     14.42 o
   1   7   8      300.18      281.43      9.58 o
   2   7   8       69.35       55.24      6.43 o
   3   7   8      283.61      274.62      9.78 o
   4   7   8      170.47      169.28      8.72 o
   5   7   8      133.40      148.72      7.64 o
   6   7   8      249.11      264.10     11.33 o
   7   7   8      165.02      185.98     19.09 o
   8   7   8        9.45        0.56      8.95 o
   9   7   8       28.52       34.32     11.81 o
  10   7   8        4.51       -5.34     12.61 o
 -14   8   8        2.09      -12.80     24.80 o
 -13   8   8       52.71       59.42     12.73 o
 -12   8   8       93.91      111.66     12.76 o
 -11   8   8       47.89       62.68     11.24 o
 -10   8   8        3.50        4.10      7.67 o
  -9   8   8      122.29      122.19      9.19 o
  -8   8   8      256.68      236.95     14.20 o
  -7   8   8        1.48        2.04      6.64 o
  -6   8   8        7.37        6.58      6.16 o
  -5   8   8       59.73       75.41      9.05 o
  -4   8   8      785.98      734.36     20.79 o
  -3   8   8      192.65      211.56      8.29 o
  -2   8   8      124.86      118.69      6.36 o
  -1   8   8       20.77       25.59      6.17 o
   0   8   8       35.59       48.67      5.24 o
   1   8   8       30.38       30.26      5.38 o
   2   8   8        0.34       -6.14      6.14 o
   3   8   8       97.70       85.54      8.47 o
   4   8   8      118.30      105.77      9.47 o
   5   8   8       59.99       48.59      8.90 o
   6   8   8        0.85       -8.62      8.62 o
   7   8   8       13.40        8.07      8.77 o
   8   8   8       48.94       47.30      9.76 o
   9   8   8       12.75       -9.74     12.47 o
  10   8   8       30.94       27.42     19.30 o
 -13   9   8        0.27       -5.31     16.47 o
 -12   9   8        7.86       25.40     12.39 o
 -11   9   8       24.96       16.83     13.63 o
 -10   9   8        0.51       -3.63      9.05 o
  -9   9   8       40.48       21.14      9.26 o
  -8   9   8       15.98       16.88      7.95 o
  -7   9   8      115.58       95.63     11.39 o
  -6   9   8       53.86       56.74      9.21 o
  -5   9   8      235.63      224.52      9.96 o
  -4   9   8       12.69        0.72      4.40 o
  -3   9   8       70.59       65.37      6.28 o
  -2   9   8      172.53      161.18      8.28 o
  -1   9   8      140.00      109.59      7.61 o
   0   9   8        0.75       -5.49      5.49 o
   1   9   8       11.42        6.91      6.75 o
   2   9   8       94.26       96.86      8.17 o
   3   9   8        1.77       -6.13      6.50 o
   4   9   8       12.16       20.18      8.30 o
   5   9   8      113.03       99.80     18.82 o
   6   9   8        6.26        7.47      9.35 o
   7   9   8        0.04       -7.86      9.95 o
   8   9   8        1.90      -12.02     12.02 o
   9   9   8        7.03      -18.08     18.08 o
 -12  10   8       19.69       27.93     23.37 o
 -11  10   8       74.03       72.39     22.80 o
 -10  10   8       13.03       14.93      9.87 o
  -9  10   8       25.94       12.98      9.84 o
  -8  10   8       68.05       69.28      9.09 o
  -7  10   8       31.49       29.72      8.31 o
  -6  10   8        5.39        1.01      7.43 o
  -5  10   8        1.49        3.63      9.18 o
  -4  10   8        0.75       -4.12      4.12 o
  -3  10   8        0.24       -1.23      6.84 o
  -2  10   8        0.76       -0.23      6.77 o
  -1  10   8        1.11        0.84      5.94 o
   0  10   8       71.26       74.15      6.88 o
   1  10   8        3.66       10.69      7.40 o
   2  10   8       40.18       31.82      7.86 o
   3  10   8        1.45       -8.28      8.28 o
   4  10   8       20.47        9.90      8.85 o
   5  10   8        0.63        5.26     10.18 o
   6  10   8        0.13       -3.46     10.09 o
   7  10   8        4.62      -12.08     12.08 o
   8  10   8        0.30       -2.70     19.17 o
 -11  11   8        8.65        5.13     22.80 o
 -10  11   8       72.36       67.75     13.68 o
  -9  11   8        0.70       -6.84     11.77 o
  -8  11   8        0.65        2.02     10.00 o
  -7  11   8       16.61       32.18      8.86 o
  -6  11   8        0.19       -1.11      8.18 o
  -5  11   8        0.65       -7.54     10.24 o
  -4  11   8        9.62       11.94      7.85 o
  -3  11   8       14.81       17.34      7.70 o
  -2  11   8        3.27        3.92      7.43 o
  -1  11   8        9.94        4.15      6.70 o
   0  11   8       33.94       10.21     12.91 o
   1  11   8        2.47        5.25      9.57 o
   2  11   8        2.77        1.74     17.39 o
   3  11   8       10.91       13.84     13.34 o
   4  11   8        0.02       -4.66      9.35 o
   5  11   8        2.70       -3.52     10.08 o
   6  11   8        4.62       -6.21     10.48 o
   7  11   8        3.87        5.18     13.92 o
   8  11   8        0.26       -1.71     25.65 o
 -10  12   8        1.78      -20.11     24.23 o
  -9  12   8        4.02       25.72     13.01 o
  -8  12   8       23.39       26.00     12.43 o
  -7  12   8       11.39       10.26     11.60 o
  -6  12   8        2.31        4.23     11.06 o
  -5  12   8        3.68       -2.90     10.53 o
  -4  12   8        4.81       19.23      8.62 o
  -3  12   8        2.93        3.79      8.52 o
  -2  12   8        2.24        1.96      8.54 o
  -1  12   8        4.40        8.55      9.81 o
   0  12   8        5.51        7.44      8.88 o
   1  12   8        0.14       12.53     10.63 o
   2  12   8        0.98      -10.05     11.40 o
   3  12   8        0.52       10.02     10.56 o
   4  12   8        7.14       18.10     12.87 o
   5  12   8       11.89       25.97     10.94 o
   6  12   8        1.25      -18.24     23.94 o
  -9  13   8        0.25       19.17     19.67 o
  -8  13   8        0.89       11.85     11.31 o
  -7  13   8        5.09       27.20     16.76 o
  -6  13   8       16.37       16.32     10.20 o
  -5  13   8        4.68       17.30     11.51 o
  -4  13   8        0.54        1.29      9.29 o
  -3  13   8        2.76       -0.58      9.39 o
  -2  13   8        2.50       16.98     10.99 o
  -1  13   8        1.24       13.16      9.79 o
   0  13   8        0.02       12.79     11.61 o
   1  13   8       11.50       23.98     15.39 o
   2  13   8       10.44        7.43     15.68 o
   3  13   8        5.61        1.16     20.29 o
   4  13   8       23.58       26.75     11.19 o
   5  13   8        0.56       27.76     15.47 o
  -7  14   8       11.93        9.48     15.08 o
  -6  14   8        5.18        7.87     10.80 o
  -5  14   8        1.67       -5.98     10.47 o
  -4  14   8        0.01        1.79     10.39 o
  -3  14   8       13.11       10.27     10.40 o
  -2  14   8       10.30       33.62     10.80 o
  -1  14   8        0.15        5.81     10.46 o
   0  14   8        5.64       11.64     12.69 o
   1  14   8       15.85       17.39     12.49 o
   2  14   8        0.45       -2.00     12.49 o
   3  14   8        7.32       11.12     11.55 o
  -4  15   8        0.04       11.54     15.68 o
  -3  15   8        2.82        0.15     11.47 o
  -2  15   8       24.10       30.02     15.81 o
  -1  15   8        0.27       26.91     13.46 o
   0  15   8        6.56        9.36     15.96 o
   1  15   8        1.73        7.98     19.38 o
 -16   1   9        0.17       -5.67     11.35 o
 -15   1   9        0.06       -7.72      8.81 o
 -14   1   9        6.96       13.06      8.93 o
 -13   1   9       12.90        3.80      7.96 o
 -12   1   9       66.83       68.12     12.26 o
 -11   1   9      101.49      107.40     23.37 o
 -10   1   9        8.49        4.15      7.85 o
  -9   1   9        2.99        0.57     14.54 o
  -8   1   9       22.50       21.88      4.21 o
  -7   1   9       22.92       24.37      3.58 o
  -6   1   9      207.84      183.89     11.50 o
  -5   1   9      462.10      491.79     16.36 o
  -4   1   9        1.70       -0.41      2.61 o
  -3   1   9        1.60        1.60      6.01 o
  -2   1   9      545.14      613.50     16.47 o
  -1   1   9      652.65      669.79     12.29 o
   0   1   9      769.09      810.12     18.04 o
   1   1   9       17.27       19.08      3.33 o
   2   1   9        3.68        7.07      2.97 o
   3   1   9        0.36       -2.57      3.32 o
   4   1   9       41.49       47.68      4.21 o
   5   1   9        3.75       -4.28      4.28 o
   6   1   9      119.87      121.13      6.10 o
   7   1   9        3.19        1.44      6.42 o
   8   1   9       43.10       40.24      6.43 o
   9   1   9        2.29       -8.67      9.04 o
  10   1   9        0.02       -4.31     18.06 o
  11   1   9        0.33      -15.11     15.11 o
 -15   2   9       30.96       35.58      8.91 o
 -14   2   9        5.91        7.93     10.94 o
 -13   2   9       80.67       92.70      9.13 o
 -12   2   9       76.40       75.33      7.92 o
 -11   2   9      326.82      365.06     15.09 o
 -10   2   9      610.01      626.01     19.44 o
  -9   2   9       82.08       94.68      6.90 o
  -8   2   9        6.70        5.35      3.55 o
  -7   2   9        8.95       12.87      2.47 o
  -6   2   9      260.44      242.56      8.64 o
  -5   2   9       95.43       99.44      6.58 o
  -4   2   9       16.13       27.49      5.41 o
  -3   2   9        9.16        4.63      2.86 o
  -2   2   9      394.67      367.58      9.46 o
  -1   2   9     1533.45     1514.54     26.33 o
   0   2   9       17.93       25.11      2.47 o
   1   2   9       89.39       97.70      3.70 o
   2   2   9       85.17       83.53      6.25 o
   3   2   9       24.30       22.71      3.65 o
   4   2   9        9.79        8.65      4.03 o
   5   2   9      784.47      738.10     18.24 o
   6   2   9      172.45      157.95      6.69 o
   7   2   9       29.55       22.08      5.78 o
   8   2   9        4.31        3.80      6.22 o
   9   2   9       31.00       30.01     13.75 o
  10   2   9       36.61       59.00     22.24 o
  11   2   9        2.18       14.32     16.53 o
 -15   3   9        6.23      -10.38     10.38 o
 -14   3   9       10.02        9.98      9.53 o
 -13   3   9       73.25       68.97      9.11 o
 -12   3   9       42.81       57.66      8.08 o
 -11   3   9      260.15      279.65     10.76 o
 -10   3   9       51.74       52.21      8.72 o
  -9   3   9      198.08      186.55      8.85 o
  -8   3   9      278.50      286.08     20.52 o
  -7   3   9       40.27       32.02      4.70 o
  -6   3   9       49.97       58.20      4.19 o
  -5   3   9     1023.44      928.89     28.01 o
  -4   3   9      640.03      633.30     16.65 o
  -3   3   9     2722.63     2599.66     62.05 o
  -2   3   9        3.77        3.60      2.68 o
  -1   3   9     1324.08     1292.03     20.99 o
   0   3   9      462.17      437.03      7.83 o
   1   3   9      139.13      146.43      4.24 o
   2   3   9        3.19        3.14      4.47 o
   3   3   9       46.07       45.13      4.03 o
   4   3   9     1434.02     1413.67     26.04 o
   5   3   9      101.74       93.96      5.51 o
   6   3   9      113.36      120.59      6.37 o
   7   3   9       53.18       62.42      6.22 o
   8   3   9       50.70       37.10      7.66 o
   9   3   9        1.88       -3.31     10.74 o
  10   3   9       21.46        5.12     12.01 o
  11   3   9        0.60       -5.44     12.90 o
 -15   4   9       25.40       41.15     11.13 o
 -14   4   9       20.97       38.25     10.05 o
 -13   4   9      195.69      200.03     13.66 o
 -12   4   9      162.93      180.51     10.28 o
 -11   4   9      121.19      130.63     10.07 o
 -10   4   9      384.58      371.42     14.74 o
  -9   4   9      219.38      217.81      9.69 o
  -8   4   9       24.30       17.48      4.54 o
  -7   4   9      290.22      246.04      6.46 o
  -6   4   9       97.31       88.61      3.90 o
  -5   4   9      100.94      143.81      5.99 o
  -4   4   9      386.24      381.12     11.68 o
  -3   4   9      119.34      118.81      4.90 o
  -2   4   9      445.98      400.78      7.47 o
  -1   4   9      185.55      170.19      4.48 o
   0   4   9      162.96      165.78      4.29 o
   1   4   9        8.53        8.40      3.04 o
   2   4   9      272.44      237.90      7.38 o
   3   4   9      698.51      618.34     12.96 o
   4   4   9       19.53       31.64      4.69 o
   5   4   9       28.05       19.99      5.01 o
   6   4   9        8.72       -0.35      5.57 o
   7   4   9        8.07        9.65      6.04 o
   8   4   9        6.22       -2.13      8.22 o
   9   4   9      121.62       99.39     12.23 o
  10   4   9       89.81       92.29     19.09 o
  11   4   9       24.19       27.64     14.31 o
 -15   5   9       10.83       24.22     11.33 o
 -14   5   9        3.96      -10.18     10.18 o
 -13   5   9       20.74       33.70      9.58 o
 -12   5   9       18.77       10.80      8.46 o
 -11   5   9        7.77       -1.47      8.95 o
 -10   5   9       28.09       11.69      7.81 o
  -9   5   9        6.63       -1.90      5.48 o
  -8   5   9       18.07       13.26      4.92 o
  -7   5   9      324.41      338.55     10.27 o
  -6   5   9      531.30      518.29     11.21 o
  -5   5   9     1394.91     1391.23     26.70 o
  -4   5   9      782.68      761.11     15.29 o
  -3   5   9     1104.12     1063.82     20.80 o
  -2   5   9      949.55      936.06     17.12 o
  -1   5   9      203.32      193.46      5.50 o
   0   5   9       73.67       82.44      3.78 o
   1   5   9      585.29      644.79     19.50 o
   2   5   9      336.55      355.10      9.93 o
   3   5   9      154.49      165.12      6.09 o
   4   5   9      956.76      979.70     19.22 o
   5   5   9      123.49      129.97      8.50 o
   6   5   9      278.54      300.97     11.43 o
   7   5   9       79.40       99.58     10.30 o
   8   5   9      110.74      115.25      9.84 o
   9   5   9       25.25       50.50     12.21 o
  10   5   9        1.28        6.91     12.44 o
  11   5   9        0.18      -17.10     17.10 o
 -14   6   9       13.42        8.25     10.75 o
 -13   6   9       38.33       36.76     10.09 o
 -12   6   9      118.25      121.66     12.55 o
 -11   6   9      194.16      171.32     14.03 o
 -10   6   9      195.34      186.96     10.77 o
  -9   6   9       87.37       89.91      6.78 o
  -8   6   9        2.31       -0.39      7.40 o
  -7   6   9      171.50      179.17      7.87 o
  -6   6   9       48.04       48.84      4.71 o
  -5   6   9       22.42       31.02      3.59 o
  -4   6   9     1179.46     1132.74     22.30 o
  -3   6   9     1095.97     1084.13     21.50 o
  -2   6   9      257.03      243.82      6.84 o
  -1   6   9        0.13        7.22      4.22 o
   0   6   9       19.72       24.07      4.51 o
   1   6   9        9.65       10.01      4.74 o
   2   6   9       61.56       54.22      5.64 o
   3   6   9      685.71      683.50     17.22 o
   4   6   9       10.98        9.46      5.48 o
   5   6   9      128.24      120.09      9.96 o
   6   6   9       22.61       36.41      6.85 o
   7   6   9      131.67      148.66      9.96 o
   8   6   9       94.51      114.65     13.76 o
   9   6   9       45.83       40.94     12.55 o
  10   6   9       28.87       21.38     12.83 o
 -14   7   9        5.50        3.74     11.23 o
 -13   7   9       13.00       14.76     11.70 o
 -12   7   9       16.57        6.75     11.17 o
 -11   7   9        8.88       -2.72      9.69 o
 -10   7   9       77.37       74.31      7.71 o
  -9   7   9       12.04       22.46      7.20 o
  -8   7   9       95.78       94.71      7.54 o
  -7   7   9      282.11      281.23     11.44 o
  -6   7   9        3.63        6.17      5.57 o
  -5   7   9     1233.75     1244.89     27.80 o
  -4   7   9     1666.86     1624.85     51.33 o
  -3   7   9      296.29      264.63     13.66 o
  -2   7   9      133.69      131.11      6.18 o
  -1   7   9      135.61      131.47      6.39 o
   0   7   9      469.76      479.49     13.32 o
   1   7   9      358.83      393.61     10.79 o
   2   7   9        4.41       10.09      6.17 o
   3   7   9      451.88      526.02     14.35 o
   4   7   9      873.64      937.37     21.12 o
   5   7   9       85.58      109.36      7.48 o
   6   7   9      106.10      115.23      9.23 o
   7   7   9       19.63       25.59     10.94 o
   8   7   9        9.46       21.10      9.52 o
   9   7   9       12.90       17.71     12.70 o
  10   7   9        3.77       -3.14     12.90 o
 -13   8   9       64.34       88.57     13.28 o
 -12   8   9      116.59      120.35     13.05 o
 -11   8   9       61.89       75.56     11.45 o
 -10   8   9       90.80       86.61      9.29 o
  -9   8   9      203.32      186.76     10.39 o
  -8   8   9       89.59      103.55      8.28 o
  -7   8   9      301.28      293.53     12.40 o
  -6   8   9        8.41        4.06      6.74 o
  -5   8   9       73.86       44.83      5.92 o
  -4   8   9      346.26      336.03     10.94 o
  -3   8   9       40.00       62.90      5.85 o
  -2   8   9        0.47       -6.25      6.25 o
  -1   8   9      132.94      129.99      7.08 o
   0   8   9       17.90       23.43      5.72 o
   1   8   9       32.29       32.50      5.42 o
   2   8   9       43.40       36.09      6.59 o
   3   8   9      396.82      402.40     12.22 o
   4   8   9        0.76       -6.31      6.31 o
   5   8   9        1.01       -0.21      8.02 o
   6   8   9       22.64       20.22      8.78 o
   7   8   9        4.11       12.72      9.34 o
   8   8   9       29.66       30.46     10.05 o
   9   8   9        6.44      -12.65     12.65 o
 -13   9   9       40.79       45.51     16.11 o
 -12   9   9        3.53       20.34     14.27 o
 -11   9   9        2.36        5.41     13.06 o
 -10   9   9       27.85       20.58      9.02 o
  -9   9   9       35.00       25.81      8.52 o
  -8   9   9      143.54      139.11      9.53 o
  -7   9   9      100.93       88.17      8.42 o
  -6   9   9        2.04        2.08      6.81 o
  -5   9   9      331.37      351.01     13.44 o
  -4   9   9      250.63      269.78      9.78 o
  -3   9   9       95.58       87.99      8.83 o
  -2   9   9      209.60      215.65      8.71 o
  -1   9   9      137.12      138.62      7.62 o
   0   9   9      213.50      204.24      8.75 o
   1   9   9      472.80      489.57     14.36 o
   2   9   9      128.40      153.16      9.21 o
   3   9   9      135.11      164.95      8.88 o
   4   9   9      126.43      148.00      9.47 o
   5   9   9       14.27       11.78      8.65 o
   6   9   9       27.38       48.88      9.45 o
   7   9   9       16.18       13.08      9.92 o
   8   9   9        6.35       -7.00     13.94 o
   9   9   9       17.66       -6.15     19.12 o
 -12  10   9      130.27      154.47     26.22 o
 -11  10   9       39.25       41.47     15.15 o
 -10  10   9       41.96       36.32     10.03 o
  -9  10   9       68.11       71.98      9.69 o
  -8  10   9      100.83      133.44     10.03 o
  -7  10   9      143.49      152.50     17.81 o
  -6  10   9        4.00       -0.21     10.93 o
  -5  10   9        3.78       18.80      7.51 o
  -4  10   9       24.42       40.71      6.79 o
  -3  10   9       13.14       25.58      6.82 o
  -2  10   9       88.42      101.95      7.50 o
  -1  10   9        1.83        4.27      7.17 o
   0  10   9      131.08      113.14      7.62 o
   1  10   9       34.33       36.21      8.00 o
   2  10   9       50.64       45.89      8.28 o
   3  10   9       34.57       39.27     17.72 o
   4  10   9       15.19        4.55     13.03 o
   5  10   9        9.78        2.70      9.04 o
   6  10   9       34.80       36.50     10.15 o
   7  10   9       19.74       20.29     13.66 o
   8  10   9       34.88       23.02     13.36 o
 -11  11   9        0.40       10.26     22.23 o
 -10  11   9        7.25       -8.10     15.39 o
  -9  11   9       26.90       32.71     10.10 o
  -8  11   9       22.32       25.98     10.40 o
  -7  11   9        5.65        8.07      8.86 o
  -6  11   9        9.44       11.96      8.52 o
  -5  11   9      147.12      134.91      9.70 o
  -4  11   9       84.71      103.22      9.18 o
  -3  11   9       50.22       43.34      7.54 o
  -2  11   9      101.29       99.47      9.71 o
  -1  11   9       36.75       28.68      7.04 o
   0  11   9       32.22       30.26      7.39 o
   1  11   9       93.52      131.88     14.82 o
   2  11   9      254.50      273.85     19.10 o
   3  11   9       93.95      125.90     24.57 o
   4  11   9       30.92       50.37     10.40 o
   5  11   9        9.47        9.66     16.53 o
   6  11   9        8.40        1.73     10.29 o
   7  11   9        7.07       -9.44     17.68 o
 -10  12   9       22.16       -9.12     22.23 o
  -9  12   9       14.42       15.13     12.55 o
  -8  12   9       42.81       54.46     12.85 o
  -7  12   9       49.45       50.41     19.10 o
  -6  12   9       11.98        9.30     11.06 o
  -5  12   9        9.93       23.10     26.51 o
  -4  12   9       37.51       62.41     15.11 o
  -3  12   9        8.04       13.48      9.36 o
  -2  12   9        1.18       -3.38     10.40 o
  -1  12   9        7.14        8.55      8.97 o
   0  12   9       23.36       37.27     10.02 o
   1  12   9        2.38        5.16     11.03 o
   2  12   9        9.02        3.93     11.44 o
   3  12   9       34.86       26.36     10.48 o
   4  12   9       10.36       13.40     10.75 o
   5  12   9        2.92       -2.66     11.21 o
   6  12   9       11.64        1.23     14.97 o
  -8  13   9       25.49       22.46     23.66 o
  -7  13   9        0.26       19.23     12.55 o
  -6  13   9        2.64       -2.69     11.90 o
  -5  13   9       46.10       58.81     12.60 o
  -4  13   9        2.54        6.15     11.36 o
  -3  13   9        0.85        4.03      9.64 o
  -2  13   9       52.33       60.08     10.40 o
  -1  13   9       18.59       12.76     10.12 o
   0  13   9       33.79       53.38     12.25 o
   1  13   9       69.30       83.66     20.24 o
   2  13   9        1.25       -9.60     12.07 o
   3  13   9        3.29        3.79     10.89 o
   4  13   9       22.51       30.66     11.80 o
  -7  14   9       18.95       68.97     23.37 o
  -6  14   9        0.49       22.23     22.23 o
  -5  14   9        1.91       18.11     13.01 o
  -4  14   9       44.67       69.02     11.24 o
  -3  14   9        0.06       -9.69     10.56 o
  -2  14   9        5.99       -1.15     10.80 o
  -1  14   9        0.32        3.66     10.58 o
   0  14   9        4.95       -7.44     12.65 o
   1  14   9        0.48       25.18     13.06 o
   2  14   9        6.79       22.77     11.69 o
   3  14   9        0.11       -6.84     19.38 o
 -16   0  10       53.81       79.23     25.08 o
 -15   0  10      215.68      290.70     29.07 o
 -14   0  10       83.84      127.68     21.66 o
 -13   0  10      498.12      546.07     36.48 o
 -12   0  10       15.38       18.24     15.39 o
 -11   0  10      186.64      192.66     17.67 o
 -10   0  10      978.32      954.20     48.45 o
  -9   0  10     1229.87     1293.92     62.13 o
  -8   0  10     4508.63     4765.43    143.96 o
  -7   0  10     1951.32     1987.56     60.54 o
  -6   0  10     1311.39     1411.34     64.98 o
  -5   0  10      584.60      549.88     56.15 o
  -4   0  10      521.10      433.21     23.94 o
  -3   0  10      259.41      185.82     15.39 o
  -2   0  10     1414.60     1372.33     41.19 o
  -1   0  10      950.67      948.91     29.52 o
   0   0  10      362.48      414.79     15.06 o
   1   0  10      233.74      250.50     11.64 o
   2   0  10       12.70       25.03      4.63 o
   3   0  10       97.27       89.36      8.36 o
   4   0  10     1639.89     1521.30     39.45 o
   5   0  10      822.99      794.74     23.13 o
   6   0  10      386.61      367.21     21.20 o
   7   0  10       16.90       -2.47      8.36 o
   8   0  10       31.87       26.90      9.72 o
   9   0  10      100.21      115.62     17.96 o
  10   0  10      277.24      226.86     26.22 o
  11   0  10       35.95       31.92     23.37 o
 -15   1  10       28.18        6.58      9.90 o
 -14   1  10       66.01       82.43     11.49 o
 -13   1  10       98.62       78.67     10.26 o
 -12   1  10      252.53      274.38     24.80 o
 -11   1  10      254.37      254.07     14.11 o
 -10   1  10      326.82      366.83     17.73 o
  -9   1  10       44.27       70.34      8.06 o
  -8   1  10      684.41      744.94     20.49 o
  -7   1  10      106.26      127.82      9.46 o
  -6   1  10       90.29      118.29      4.67 o
  -5   1  10      534.56      557.51     12.91 o
  -4   1  10      678.21      639.32     22.37 o
  -3   1  10     1985.30     1895.81     46.34 o
  -2   1  10     1794.79     1749.07     43.04 o
  -1   1  10     1836.38     1736.70     35.56 o
   0   1  10     3381.96     3337.66     69.27 o
   1   1  10     1070.15     1048.47     21.00 o
   2   1  10     2785.66     2779.14     50.30 o
   3   1  10     1117.99     1134.54     21.17 o
   4   1  10      714.34      750.11     15.28 o
   5   1  10      351.35      397.15     10.37 o
   6   1  10      875.93      910.47     18.52 o
   7   1  10      598.17      649.74     15.25 o
   8   1  10      120.98      158.66      8.00 o
   9   1  10        2.18       10.86     10.10 o
  10   1  10      133.70      153.21     15.15 o
  11   1  10      120.41      132.03     18.14 o
 -15   2  10      127.74      128.14     11.32 o
 -14   2  10      102.66      120.04     10.78 o
 -13   2  10      416.90      450.27     18.49 o
 -12   2  10       34.05       43.17      8.97 o
 -11   2  10      127.82      145.78      9.41 o
 -10   2  10     2179.07     2227.41     57.67 o
  -9   2  10     1792.85     1773.64     46.22 o
  -8   2  10      548.29      559.50     13.84 o
  -7   2  10      961.06      969.79     19.25 o
  -6   2  10     1357.14     1269.00     31.77 o
  -5   2  10      442.82      406.23     11.62 o
  -4   2  10      871.70      822.55     23.64 o
  -3   2  10       11.36       17.18      3.07 o
  -2   2  10      601.57      529.57     13.10 o
  -1   2  10      542.52      491.68      9.77 o
   0   2  10      259.66      258.51      8.41 o
   1   2  10        7.67       14.49      3.10 o
   2   2  10       90.94      103.01      4.37 o
   3   2  10       87.74      100.85      4.82 o
   4   2  10       13.71       29.64      4.50 o
   5   2  10       97.07       83.11      6.63 o
   6   2  10      799.59      744.09     16.03 o
   7   2  10       33.40       28.40      6.28 o
   8   2  10       14.24       21.71      8.54 o
   9   2  10      173.62      170.85     13.59 o
  10   2  10      132.92      139.56     14.37 o
  11   2  10       21.15       17.48     18.53 o
 -15   3  10       16.22       18.27     10.59 o
 -14   3  10       44.72       35.29     11.60 o
 -13   3  10       23.56       20.19      8.63 o
 -12   3  10       36.97       37.55      9.08 o
 -11   3  10      165.35      154.08     11.60 o
 -10   3  10      257.94      258.87     13.68 o
  -9   3  10       39.52       39.12      8.38 o
  -8   3  10        2.07       -2.90      3.40 o
  -7   3  10      411.96      419.16      9.48 o
  -6   3  10      424.16      412.03     11.04 o
  -5   3  10      434.69      427.20     12.36 o
  -4   3  10       12.60       14.64      4.52 o
  -3   3  10      817.11      723.52     18.93 o
  -2   3  10     4150.88     4062.95     76.45 o
  -1   3  10     1293.02     1208.98     19.82 o
   0   3  10      282.82      240.89      5.83 o
   1   3  10     1380.76     1327.47     26.27 o
   2   3  10     1147.26     1147.52     23.22 o
   3   3  10     1138.42     1142.96     21.52 o
   4   3  10      254.45      261.77      8.15 o
   5   3  10      270.20      333.52      9.71 o
   6   3  10      406.94      455.25     11.89 o
   7   3  10      202.31      220.70     15.21 o
   8   3  10       37.07       43.39      8.44 o
   9   3  10       37.83       26.09     12.23 o
  10   3  10      105.73      133.47     14.03 o
  11   3  10       78.77      129.96     26.79 o
 -15   4  10       47.65       59.54     11.09 o
 -14   4  10      121.02      130.19     11.67 o
 -13   4  10      219.85      242.87     21.14 o
 -12   4  10      104.35      130.49      9.29 o
 -11   4  10      269.96      282.03     11.02 o
 -10   4  10      637.66      604.47     24.80 o
  -9   4  10      851.42      782.45     27.67 o
  -8   4  10      547.04      487.27     14.66 o
  -7   4  10      520.79      488.48     10.87 o
  -6   4  10     1068.43      977.28     30.60 o
  -5   4  10      170.52      153.90     10.26 o
  -4   4  10       66.09       54.76      6.12 o
  -3   4  10      271.76      299.95      8.73 o
  -2   4  10      294.87      280.66      6.50 o
  -1   4  10     1016.39     1020.38     17.43 o
   0   4  10      240.21      211.68      5.75 o
   1   4  10       57.58       58.16      4.73 o
   2   4  10       31.57       35.86      4.62 o
   3   4  10       93.18       75.19      8.75 o
   4   4  10       24.48       18.50      4.90 o
   5   4  10       62.48       71.13      6.57 o
   6   4  10        7.09        5.81      5.84 o
   7   4  10        1.40        5.73      6.49 o
   8   4  10       15.97        9.36      8.88 o
   9   4  10      131.78      109.81     13.66 o
  10   4  10      152.97      159.28     15.05 o
 -15   5  10       15.99       30.59     11.30 o
 -14   5  10       15.74       17.26     10.21 o
 -13   5  10       16.26        0.60      9.21 o
 -12   5  10       72.31       72.43      9.11 o
 -11   5  10       15.00        6.49     10.29 o
 -10   5  10        1.95       -4.27      7.53 o
  -9   5  10        2.44       -4.86      5.33 o
  -8   5  10       15.22       27.98      7.09 o
  -7   5  10        0.87       -1.00      4.44 o
  -6   5  10      139.06      159.83      5.26 o
  -5   5  10      172.95      180.95     11.35 o
  -4   5  10      142.86      141.91      4.68 o
  -3   5  10     1588.01     1574.23     33.52 o
  -2   5  10     2072.95     2079.96     36.61 o
  -1   5  10      876.68      841.36     15.92 o
   0   5  10      167.39      163.59      6.43 o
   1   5  10      165.56      153.73      6.53 o
   2   5  10      401.19      343.95     10.81 o
   3   5  10      477.33      451.80     11.04 o
   4   5  10      130.84      118.07      6.21 o
   5   5  10      303.12      331.43      9.86 o
   6   5  10      260.13      272.67      8.92 o
   7   5  10      132.97      170.50      9.30 o
   8   5  10       74.10       99.36     11.24 o
   9   5  10        1.29      -12.37     12.37 o
  10   5  10        1.59       22.80     13.57 o
 -14   6  10       31.77       37.97     10.98 o
 -13   6  10       69.07       58.82     10.29 o
 -12   6  10      107.80      128.81     12.63 o
 -11   6  10       94.37      101.81     26.28 o
 -10   6  10      121.51      116.63     10.13 o
  -9   6  10      248.00      245.01      9.37 o
  -8   6  10      111.03      129.85      9.30 o
  -7   6  10      278.52      253.09     10.44 o
  -6   6  10      225.60      238.69     14.52 o
  -5   6  10      335.06      321.79     13.20 o
  -4   6  10     1143.97     1098.50     21.84 o
  -3   6  10      293.38      301.25      8.11 o
  -2   6  10      228.00      230.18      8.00 o
  -1   6  10      251.19      266.86      9.08 o
   0   6  10       14.05       11.91      4.81 o
   1   6  10        2.02       -2.36      7.90 o
   2   6  10       83.90       68.23      6.18 o
   3   6  10        1.56        3.78      5.32 o
   4   6  10        8.94       -0.18      5.86 o
   5   6  10       32.97       33.86      6.62 o
   6   6  10      100.03       95.08      9.74 o
   7   6  10       78.06       71.23      9.41 o
   8   6  10       27.83       18.26      9.82 o
   9   6  10       53.71       35.30     15.32 o
  10   6  10       15.82       18.17     17.93 o
 -14   7  10       16.91        8.87     11.41 o
 -13   7  10        4.19       14.19     14.26 o
 -12   7  10       48.85       29.42     12.31 o
 -11   7  10       22.98       26.03     10.11 o
 -10   7  10       36.93       39.16      7.44 o
  -9   7  10      110.17       88.65      8.04 o
  -8   7  10       13.95        7.86      6.35 o
  -7   7  10        6.78       -1.10      9.13 o
  -6   7  10      138.84      147.41      7.61 o
  -5   7  10      153.17      154.51      6.74 o
  -4   7  10      609.52      619.83     15.74 o
  -3   7  10      121.75      107.28      6.37 o
  -2   7  10      257.43      275.18      9.71 o
  -1   7  10      100.49       88.11      6.11 o
   0   7  10        2.14       -3.80      5.24 o
   1   7  10      180.70      174.23      7.84 o
   2   7  10      149.87      127.31      7.51 o
   3   7  10      197.21      170.57      7.53 o
   4   7  10      176.87      189.57      8.80 o
   5   7  10       16.98       22.06      6.84 o
   6   7  10      152.84      143.52     10.11 o
   7   7  10       21.01       29.81      9.49 o
   8   7  10        6.54      -10.02     10.02 o
   9   7  10        9.56       -0.66     13.47 o
 -13   8  10       11.03       22.78     12.56 o
 -12   8  10       51.94       60.16     14.58 o
 -11   8  10        2.03        2.08     12.42 o
 -10   8  10       18.43       32.74      8.61 o
  -9   8  10       63.49       63.14     12.79 o
  -8   8  10       40.76       47.71      7.43 o
  -7   8  10        7.41       -6.36      7.23 o
  -6   8  10       63.04       89.06      7.34 o
  -5   8  10      802.07      734.78     18.19 o
  -4   8  10      127.12      143.33      7.08 o
  -3   8  10        0.90       -3.67      5.38 o
  -2   8  10      186.58      185.14      8.00 o
  -1   8  10      747.70      779.82     19.37 o
   0   8  10       17.52       18.32      7.90 o
   1   8  10      193.40      161.73      8.10 o
   2   8  10       27.73       11.31      6.80 o
   3   8  10        5.45        6.48      6.39 o
   4   8  10       34.36       18.92      6.75 o
   5   8  10       21.29        4.84      8.44 o
   6   8  10        0.61        8.41     11.11 o
   7   8  10        7.39       -5.63      9.73 o
   8   8  10        8.59        5.19     10.58 o
   9   8  10       19.11       21.07     18.71 o
 -13   9  10        2.28       16.68     27.93 o
 -12   9  10       16.70       14.12     14.67 o
 -11   9  10       10.58       23.90      9.85 o
 -10   9  10        0.72       -0.18     11.60 o
  -9   9  10        8.97       33.30      8.92 o
  -8   9  10       28.04       27.71      7.99 o
  -7   9  10       19.20       21.19      7.43 o
  -6   9  10      120.41       88.99      7.93 o
  -5   9  10        0.14        3.76      6.75 o
  -4   9  10      178.06      195.39      8.49 o
  -3   9  10        5.20       -5.84      5.84 o
  -2   9  10      225.48      216.20      8.93 o
  -1   9  10      114.60      114.10     10.94 o
   0   9  10       75.70       68.31     11.02 o
   1   9  10       19.13       30.31      6.81 o
   2   9  10       51.84       35.63      7.42 o
   3   9  10       29.59       17.72      6.95 o
   4   9  10       12.41       -7.70      8.32 o
   5   9  10       77.76       78.93      9.66 o
   6   9  10       33.48       28.62      9.90 o
   7   9  10        0.38       -2.50     10.29 o
   8   9  10        0.05      -13.31     13.31 o
 -12  10  10        5.97       20.59     17.96 o
 -11  10  10        1.04       -7.83     15.01 o
 -10  10  10       11.83       18.70      9.76 o
  -9  10  10       15.03       20.66      9.29 o
  -8  10  10        4.74        8.54      8.61 o
  -7  10  10        0.88       -7.79      7.79 o
  -6  10  10        5.47       -5.51     10.39 o
  -5  10  10       83.49       68.22      8.28 o
  -4  10  10        2.84        4.56      6.78 o
  -3  10  10        9.76       -4.47      6.71 o
  -2  10  10        5.35       -0.78      6.66 o
  -1  10  10        2.06        8.92      6.85 o
   0  10  10        0.08       13.23      7.13 o
   1  10  10        0.36        1.25      7.30 o
   2  10  10        2.54        8.85      7.80 o
   3  10  10       19.95        8.31      8.62 o
   4  10  10        1.49       -7.07      8.90 o
   5  10  10        2.03       -9.37      9.37 o
   6  10  10       17.51        8.70     10.22 o
   7  10  10        1.70       -0.76     10.67 o
 -11  11  10        8.53       36.48     22.80 o
 -10  11  10        2.47       -6.15     10.34 o
  -9  11  10        1.80        6.47      9.85 o
  -8  11  10        9.39       23.91     17.74 o
  -7  11  10       47.73       49.09     12.48 o
  -6  11  10        0.42        5.94      8.39 o
  -5  11  10        5.15        6.81     12.91 o
  -4  11  10        2.08        8.22      8.35 o
  -3  11  10        3.52        3.75      7.18 o
  -2  11  10       35.22       40.53      7.78 o
  -1  11  10       32.50       52.00      9.13 o
   0  11  10        2.83        2.10      7.72 o
   1  11  10       64.16       33.90      9.82 o
   2  11  10       47.01       61.52     10.49 o
   3  11  10        3.34        8.62      9.19 o
   4  11  10        5.51       -8.14      9.49 o
   5  11  10        4.91       -4.55     10.19 o
   6  11  10        0.99       -5.23     10.79 o
 -10  12  10        0.00        4.56     21.66 o
  -9  12  10        9.43       -1.09     12.65 o
  -8  12  10        3.75       23.19     16.25 o
  -7  12  10        0.16       -2.25      9.48 o
  -6  12  10       32.92       40.11      9.49 o
  -5  12  10        0.11       -8.29      8.92 o
  -4  12  10       26.08       11.17      8.95 o
  -3  12  10        4.52       -7.95      7.95 o
  -2  12  10        0.15        6.25      9.63 o
  -1  12  10        0.07        6.74      9.97 o
   0  12  10        0.08       -1.03      8.52 o
   1  12  10        0.03       -5.09     14.37 o
   2  12  10        0.01      -10.53     10.53 o
   3  12  10        1.55        3.98      9.94 o
   4  12  10        1.54      -10.21     10.21 o
   5  12  10        3.56       12.82     11.09 o
  -8  13  10       15.12       21.66     22.23 o
  -7  13  10        2.55       -0.14     12.55 o
  -6  13  10        0.16        1.39     12.13 o
  -5  13  10        0.49       16.47     11.97 o
  -4  13  10        2.97       -6.44     11.64 o
  -3  13  10        7.68       17.93     16.82 o
  -2  13  10        0.23        4.64     10.56 o
  -1  13  10        0.26        2.88      9.23 o
   0  13  10        2.36       -4.36     16.08 o
   1  13  10        0.72       -6.33     11.14 o
   2  13  10        8.20      -11.69     11.69 o
   3  13  10        1.71       11.16     10.72 o
   4  13  10        0.85       23.37     19.38 o
  -6  14  10        1.38        5.13     21.66 o
  -5  14  10        2.44       56.43     21.66 o
  -4  14  10        0.68       -1.03     12.60 o
  -3  14  10        1.50       30.82     12.98 o
  -2  14  10        0.09      -10.65     10.65 o
  -1  14  10        0.01       12.42     10.15 o
   0  14  10        2.18        7.40     11.86 o
   1  14  10        2.12       12.85     12.04 o
 -15   1  11        1.14      -11.92     11.92 o
 -14   1  11        3.14        2.37     10.83 o
 -13   1  11       26.17        6.22      9.50 o
 -12   1  11       17.29       23.00      8.42 o
 -11   1  11       31.35       29.20      9.47 o
 -10   1  11       39.26       34.00      8.46 o
  -9   1  11        1.82       -1.14      7.04 o
  -8   1  11       46.30       46.31      8.50 o
  -7   1  11        8.89        4.49      3.84 o
  -6   1  11       24.98       28.76      3.37 o
  -5   1  11       20.04       25.03      3.36 o
  -4   1  11       50.29       57.70      8.66 o
  -3   1  11       31.25       27.53      4.88 o
  -2   1  11        1.86        1.41      2.68 o
  -1   1  11       76.69       86.86      4.85 o
   0   1  11      109.28       96.34      4.97 o
   1   1  11        5.76        8.84      4.35 o
   2   1  11       58.85       59.53      4.20 o
   3   1  11      760.51      753.32     15.85 o
   4   1  11       13.97       21.61      5.10 o
   5   1  11        0.37       -5.02      5.02 o
   6   1  11       12.18        7.02      6.80 o
   7   1  11        9.29       -3.01      6.41 o
   8   1  11       81.18       62.36      7.47 o
   9   1  11        0.69       -5.58     10.53 o
  10   1  11        3.10        3.67     13.27 o
 -15   2  11        7.57       -4.97     12.03 o
 -14   2  11        1.54      -10.83     10.83 o
 -13   2  11       10.85        9.90      9.84 o
 -12   2  11       73.63       92.51      9.63 o
 -11   2  11       12.16        4.06      7.65 o
 -10   2  11        3.01       10.13      6.65 o
  -9   2  11       91.15      107.68      6.99 o
  -8   2  11       79.89       74.70      4.23 o
  -7   2  11      480.66      462.81     16.54 o
  -6   2  11        7.28        3.93      5.93 o
  -5   2  11       19.10       25.37      7.73 o
  -4   2  11       75.65       72.65      4.16 o
  -3   2  11        8.47        9.46      3.47 o
  -2   2  11      318.82      281.82      8.80 o
  -1   2  11       74.53       81.94      3.30 o
   0   2  11        2.07        6.13      2.97 o
   1   2  11        1.03        0.30      4.48 o
   2   2  11       28.46       24.65      4.97 o
   3   2  11      157.46      161.55      5.90 o
   4   2  11       88.36       95.16      5.51 o
   5   2  11       61.83       57.27      5.64 o
   6   2  11       10.00       14.35      5.95 o
   7   2  11       35.44       28.50      6.67 o
   8   2  11       10.22        2.83      7.02 o
   9   2  11        1.67      -12.27     12.27 o
  10   2  11       19.01       30.91     21.93 o
 -15   3  11        7.03       -7.09     10.38 o
 -14   3  11       11.52       -8.38     11.16 o
 -13   3  11       20.12       16.88     10.16 o
 -12   3  11       22.34       16.93      9.06 o
 -11   3  11        1.79        0.33      7.73 o
 -10   3  11        4.06        3.49      6.93 o
  -9   3  11        3.28       -5.78      7.77 o
  -8   3  11      405.13      449.82     11.33 o
  -7   3  11      131.30      120.32      7.03 o
  -6   3  11       96.50       85.50      8.55 o
  -5   3  11       34.25       34.24      7.00 o
  -4   3  11      769.54      719.30     18.93 o
  -3   3  11       15.51       27.81      4.48 o
  -2   3  11       49.84       40.27      4.03 o
  -1   3  11      107.84       97.63      5.16 o
   0   3  11      322.48      326.51      8.89 o
   1   3  11       31.74       38.76      5.02 o
   2   3  11       28.66       17.68      7.13 o
   3   3  11      377.10      402.91     10.11 o
   4   3  11       59.56       64.29      5.35 o
   5   3  11      194.33      239.09      8.93 o
   6   3  11      115.09      144.89     11.15 o
   7   3  11      234.09      250.32     15.38 o
   8   3  11       19.37       16.49      8.62 o
   9   3  11       26.91       38.09     13.13 o
  10   3  11        0.63        0.58     14.78 o
 -15   4  11       10.79      -12.43     12.43 o
 -14   4  11       96.51       88.36     10.64 o
 -13   4  11      184.65      178.91     15.47 o
 -12   4  11       79.79       65.66     10.02 o
 -11   4  11        3.46       11.54      8.39 o
 -10   4  11       49.37       45.15      7.95 o
  -9   4  11       38.65       44.99      6.12 o
  -8   4  11       46.74       44.28      5.37 o
  -7   4  11      296.41      299.79     13.63 o
  -6   4  11      571.78      527.83     18.89 o
  -5   4  11      326.21      298.91     12.98 o
  -4   4  11      218.97      196.24     10.46 o
  -3   4  11      235.22      230.18      9.27 o
  -2   4  11        1.41        0.49      2.51 o
  -1   4  11        9.16       10.30      2.73 o
   0   4  11       95.86       94.09      4.90 o
   1   4  11       24.06       22.83      6.78 o
   2   4  11       47.80       55.08      5.16 o
   3   4  11        0.21       -0.08      4.64 o
   4   4  11       37.73       48.46      6.12 o
   5   4  11        9.42        5.47      5.75 o
   6   4  11      166.84      153.62      9.01 o
   7   4  11       13.34       11.63      7.00 o
   8   4  11       15.44        7.74      9.46 o
   9   4  11       15.26       12.52     12.93 o
  10   4  11        7.77       -2.42     13.57 o
 -15   5  11        3.11        6.62     21.38 o
 -14   5  11        0.22        8.27     10.31 o
 -13   5  11        3.43       -4.51      9.15 o
 -12   5  11       29.85       17.36      9.96 o
 -11   5  11        0.09        4.70      8.60 o
 -10   5  11        0.12       -5.57      9.72 o
  -9   5  11       21.87       13.93      6.21 o
  -8   5  11       17.94        9.39     14.82 o
  -7   5  11        0.88       -4.10      4.74 o
  -6   5  11      609.84      589.81     20.91 o
  -5   5  11      361.62      346.21     14.67 o
  -4   5  11      617.13      583.16     20.68 o
  -3   5  11       85.58       90.58      6.66 o
  -2   5  11      243.50      245.32      6.62 o
  -1   5  11      281.85      265.04      8.69 o
   0   5  11       91.13       90.94      5.50 o
   1   5  11      197.00      193.57      7.04 o
   2   5  11      229.65      239.35      9.46 o
   3   5  11      212.54      235.50      7.56 o
   4   5  11      120.98      141.76      6.83 o
   5   5  11      174.88      219.12     11.94 o
   6   5  11       15.87       34.98      6.95 o
   7   5  11       71.48       89.76      8.99 o
   8   5  11       66.00       83.27     10.94 o
   9   5  11        1.85        1.17     13.36 o
 -14   6  11       84.01      101.48     13.33 o
 -13   6  11       93.12      106.14     10.64 o
 -12   6  11       81.22       61.41     10.79 o
 -11   6  11      104.00      108.79     10.46 o
 -10   6  11      133.54      131.38      8.47 o
  -9   6  11       33.67       44.26      6.69 o
  -8   6  11      111.34      112.63      7.18 o
  -7   6  11      290.63      252.54     11.28 o
  -6   6  11      130.85      145.03      6.25 o
  -5   6  11      122.38      126.53      7.08 o
  -4   6  11      119.77      140.05      6.34 o
  -3   6  11      697.91      719.88     17.44 o
  -2   6  11      197.68      229.64      8.18 o
  -1   6  11       11.49       10.75      4.71 o
   0   6  11       29.73       41.41      5.36 o
   1   6  11        7.43       19.40     10.04 o
   2   6  11       56.41       40.77      6.28 o
   3   6  11        7.00       10.84      5.68 o
   4   6  11       64.32       71.91      6.65 o
   5   6  11       15.01       18.73      6.96 o
   6   6  11       48.40       60.13      7.34 o
   7   6  11       42.98       41.06      9.63 o
   8   6  11        1.31        1.63     10.11 o
   9   6  11       22.45       30.62     14.11 o
 -14   7  11        0.73        6.49     11.15 o
 -13   7  11        1.58       -1.60     11.65 o
 -12   7  11        2.93        8.33     10.93 o
 -11   7  11        2.32       -0.45     10.00 o
 -10   7  11        3.27       -1.20      8.75 o
  -9   7  11       36.84       28.24      7.11 o
  -8   7  11      138.19      115.49      7.79 o
  -7   7  11      120.97      125.26      7.61 o
  -6   7  11       29.38       41.08     10.89 o
  -5   7  11        3.35       -3.58      3.83 o
  -4   7  11      240.25      255.26     13.96 o
  -3   7  11       97.45      139.28      6.73 o
  -2   7  11      207.39      237.26      8.88 o
  -1   7  11      625.83      649.10     16.79 o
   0   7  11      250.87      252.30      9.42 o
   1   7  11       63.06       66.04      7.67 o
   2   7  11       54.65       62.01      7.03 o
   3   7  11      131.56      141.49      8.62 o
   4   7  11      208.17      234.13      9.29 o
   5   7  11       55.36       78.39     13.77 o
   6   7  11       15.26       13.73      8.94 o
   7   7  11      121.31      144.65     11.93 o
   8   7  11       26.00       22.45     10.88 o
 -13   8  11       86.03       96.29     15.70 o
 -12   8  11       82.03       75.28     19.38 o
 -11   8  11       58.18       64.87     13.23 o
 -10   8  11       52.50       75.51     10.01 o
  -9   8  11       61.73       81.67      8.61 o
  -8   8  11      188.28      190.25      9.80 o
  -7   8  11      177.84      157.89      9.27 o
  -6   8  11      176.74      201.11      9.29 o
  -5   8  11       45.22       55.46      6.86 o
  -4   8  11       79.82       90.12      6.53 o
  -3   8  11       19.98       31.03      6.01 o
  -2   8  11      205.53      160.59      7.76 o
  -1   8  11       19.53       39.34      6.35 o
   0   8  11      276.11      310.43     11.36 o
   1   8  11       71.99       87.94      7.52 o
   2   8  11       38.07       48.40      9.71 o
   3   8  11       19.14       10.10      6.61 o
   4   8  11        0.30       -5.09      7.05 o
   5   8  11       17.21       10.89      8.82 o
   6   8  11        8.78        6.73      9.70 o
   7   8  11        6.14       -5.40     10.41 o
   8   8  11        7.76       11.18     14.00 o
 -12   9  11        4.90       -5.53     14.27 o
 -11   9  11        0.53        5.00      9.84 o
 -10   9  11       36.86       37.50      9.38 o
  -9   9  11       17.63       14.63      8.42 o
  -8   9  11        7.53       -2.79      7.84 o
  -7   9  11        5.87        6.38      7.95 o
  -6   9  11       24.60       15.68      7.18 o
  -5   9  11       50.08       60.19     10.16 o
  -4   9  11       51.96       61.36      6.93 o
  -3   9  11        3.35        7.46      6.33 o
  -2   9  11       17.37       28.32      7.16 o
  -1   9  11      262.63      282.93     10.71 o
   0   9  11      243.14      263.48     12.54 o
   1   9  11      266.25      289.89     12.34 o
   2   9  11       51.01       61.72     12.18 o
   3   9  11       30.27       34.61      7.50 o
   4   9  11       83.70       86.13      9.69 o
   5   9  11       60.04       66.84     10.14 o
   6   9  11        4.52        5.20     10.25 o
   7   9  11       20.26       34.49     11.04 o
 -12  10  11       19.37        3.99     20.52 o
 -11  10  11       33.77       52.52     10.83 o
 -10  10  11       33.77       52.96     10.21 o
  -9  10  11      152.11      172.61     11.21 o
  -8  10  11      132.05      126.55     11.91 o
  -7  10  11       11.87       15.50      8.27 o
  -6  10  11       12.12       13.82      7.93 o
  -5  10  11       79.10      108.16      8.79 o
  -4  10  11       87.02       96.99      7.94 o
  -3  10  11        7.64        2.18      6.86 o
  -2  10  11        3.56        9.79      7.02 o
  -1  10  11       19.26       38.78      7.49 o
   0  10  11        0.86        0.69      7.35 o
   1  10  11        0.80       10.10      7.79 o
   2  10  11       41.16       51.50     10.53 o
   3  10  11        5.91       13.35      9.01 o
   4  10  11        5.27       -3.81      9.55 o
   5  10  11        0.03       20.37     11.35 o
   6  10  11        9.68       -7.59     10.64 o
 -11  11  11        1.15       -9.12     20.52 o
 -10  11  11        2.29        5.08     14.44 o
  -9  11  11        2.40      -10.79     11.14 o
  -8  11  11        1.08       -0.13      9.10 o
  -7  11  11        1.37        0.95      8.82 o
  -6  11  11       44.54       40.66      8.95 o
  -5  11  11       19.48       34.27      8.61 o
  -4  11  11        3.38        3.98     12.36 o
  -3  11  11        8.98       17.40      7.65 o
  -2  11  11       62.79       92.44      8.63 o
  -1  11  11      157.93      168.11      9.74 o
   0  11  11       62.55       80.74      8.81 o
   1  11  11       22.85       40.57     10.37 o
   2  11  11       21.77       20.34     10.71 o
   3  11  11       16.76       28.54      9.89 o
   4  11  11        8.19       23.54     10.23 o
   5  11  11       35.43       40.35     10.87 o
  -9  12  11       19.08       30.21     22.80 o
  -8  12  11       19.79       17.41     14.97 o
  -7  12  11       48.09       61.51     10.37 o
  -6  12  11       45.14       52.09      9.66 o
  -5  12  11       65.52      104.79     10.20 o
  -4  12  11       10.44        5.45      9.18 o
  -3  12  11        2.77       -5.15      8.36 o
  -2  12  11        1.47       -1.11     10.02 o
  -1  12  11        6.46       22.27     13.85 o
   0  12  11       29.51       45.82     15.67 o
   1  12  11       24.41       30.59     10.95 o
   2  12  11        3.85       15.54     11.38 o
   3  12  11        2.04       -4.79     10.11 o
   4  12  11       29.36        5.00     11.11 o
  -7  13  11        0.65        9.69     21.66 o
  -6  13  11        0.04       -8.60     12.13 o
  -5  13  11        5.69       -3.71     11.60 o
  -4  13  11        0.34       16.73     14.82 o
  -3  13  11        5.87        0.86     11.91 o
  -2  13  11       34.26       34.41     11.01 o
  -1  13  11       14.58       26.80     11.26 o
   0  13  11        3.16       -4.62     10.95 o
   1  13  11       25.89       27.66     11.98 o
   2  13  11       18.55       26.55     12.20 o
  -4  14  11        8.40        0.57     20.52 o
  -3  14  11        4.44      -21.09     21.09 o
  -2  14  11        2.27       -6.27     20.52 o
  -1  14  11        4.88        7.25     16.42 o
 -15   0  12      106.70      160.76     16.87 o
 -14   0  12      132.58      145.35     22.23 o
 -13   0  12       10.78        9.69     16.53 o
 -12   0  12      356.15      399.01     28.50 o
 -11   0  12      649.66      669.19     37.05 o
 -10   0  12      520.41      573.43     32.49 o
  -9   0  12       61.47       55.29     11.40 o
  -8   0  12       54.28       61.56      9.69 o
  -7   0  12     2138.49     2060.12     90.35 o
  -6   0  12     1273.36     1251.44     65.84 o
  -5   0  12     2205.86     2010.42     88.35 o
  -4   0  12      994.95      847.60     41.61 o
  -3   0  12      982.42      903.46     43.32 o
  -2   0  12      350.31      298.74     12.55 o
  -1   0  12      528.12      531.24     18.89 o
   0   0  12      389.57      401.94     16.02 o
   1   0  12      366.01      345.16     14.79 o
   2   0  12      310.08      300.48     11.43 o
   3   0  12        0.42        8.35      6.19 o
   4   0  12      160.91      145.27      8.98 o
   5   0  12      142.98      156.02     11.52 o
   6   0  12       10.68       -1.30      8.61 o
   7   0  12      112.98       88.24     10.96 o
   8   0  12       17.94       28.23     11.15 o
   9   0  12       15.40      -15.51     15.70 o
 -15   1  12       47.64       64.16     13.00 o
 -14   1  12      212.86      249.39     27.88 o
 -13   1  12      166.61      173.95     11.69 o
 -12   1  12       47.12       47.48      8.85 o
 -11   1  12       56.18       56.71      7.85 o
 -10   1  12      152.15      163.54     11.08 o
  -9   1  12      351.00      362.10     16.51 o
  -8   1  12      176.01      176.00      7.87 o
  -7   1  12      969.09      993.13     25.32 o
  -6   1  12       60.41       78.08      8.19 o
  -5   1  12       49.21       52.71      3.57 o
  -4   1  12      276.20      272.10      9.95 o
  -3   1  12      405.64      380.73     12.49 o
  -2   1  12      381.76      347.26      9.71 o
  -1   1  12     1263.39     1228.62     26.98 o
   0   1  12     1125.41     1085.78     24.29 o
   1   1  12     1020.52      966.16     22.06 o
   2   1  12      413.35      392.67     11.21 o
   3   1  12      296.02      274.87      8.26 o
   4   1  12      241.16      253.78      7.93 o
   5   1  12      201.12      212.69      7.77 o
   6   1  12       25.90       37.04      6.49 o
   7   1  12      296.76      325.72     10.70 o
   8   1  12       96.96      127.65      8.77 o
   9   1  12      132.62      157.87     13.00 o
 -15   2  12       32.01       48.77     15.70 o
 -14   2  12      117.01      115.78     12.27 o
 -13   2  12        6.06        8.88      9.86 o
 -12   2  12      148.68      164.73     10.83 o
 -11   2  12      303.62      327.37     14.23 o
 -10   2  12      706.73      746.34     29.65 o
  -9   2  12      727.43      720.57     20.76 o
  -8   2  12        7.88        7.27      5.94 o
  -7   2  12     1155.87     1148.93     36.85 o
  -6   2  12     1681.04     1576.04     38.55 o
  -5   2  12      283.97      255.39      9.13 o
  -4   2  12      531.90      472.38     12.09 o
  -3   2  12     1760.29     1588.15     33.98 o
  -2   2  12      589.93      555.67     10.89 o
  -1   2  12      614.46      596.58     12.85 o
   0   2  12      114.95      132.37      5.96 o
   1   2  12        4.11       23.36      4.17 o
   2   2  12      304.51      316.92      9.46 o
   3   2  12        3.35        9.21      4.70 o
   4   2  12       67.13       66.31      8.06 o
   5   2  12       15.22       28.13      6.07 o
   6   2  12       11.93        2.64      6.34 o
   7   2  12       27.76       23.20      7.20 o
   8   2  12        6.94       13.03      8.71 o
   9   2  12      115.20       91.94     14.14 o
 -15   3  12       16.79       12.59     15.92 o
 -14   3  12       38.91       44.08     11.69 o
 -13   3  12       58.24       69.59     16.00 o
 -12   3  12        1.45        7.13      9.06 o
 -11   3  12       14.00       18.07      7.94 o
 -10   3  12       64.90       62.30      7.61 o
  -9   3  12       15.95       13.61      6.28 o
  -8   3  12        0.06        1.57      3.47 o
  -7   3  12      135.31      150.69     24.51 o
  -6   3  12       93.85       69.55      6.89 o
  -5   3  12      219.50      201.39     10.68 o
  -4   3  12      654.76      612.63     21.02 o
  -3   3  12       79.31       78.89      6.58 o
  -2   3  12       47.58       47.77      2.91 o
  -1   3  12       98.20      104.24      4.02 o
   0   3  12       47.41       48.56      5.02 o
   1   3  12     2367.64     2221.95     46.01 o
   2   3  12     1360.57     1355.55     31.97 o
   3   3  12       47.20       48.36      5.20 o
   4   3  12      426.64      415.33     11.19 o
   5   3  12      299.80      314.48     10.28 o
   6   3  12      232.19      259.74     13.02 o
   7   3  12      153.77      185.49     11.17 o
   8   3  12        5.24        2.48      8.78 o
   9   3  12       95.12      120.27     18.27 o
 -15   4  12        5.70       -0.63     16.11 o
 -14   4  12       66.74       59.79     11.94 o
 -13   4  12       35.51       53.68     18.38 o
 -12   4  12       85.72       92.51     10.21 o
 -11   4  12      245.80      240.88     12.01 o
 -10   4  12      199.31      191.93     11.11 o
  -9   4  12      142.36      147.09      7.61 o
  -8   4  12      145.71      155.15      9.41 o
  -7   4  12      680.98      640.03     22.30 o
  -6   4  12     1411.67     1260.29    178.70 o
  -5   4  12      505.59      440.46     16.80 o
  -4   4  12       36.52       33.07      7.16 o
  -3   4  12      568.96      500.21     15.29 o
  -2   4  12      101.47      102.04      3.96 o
  -1   4  12       94.43       98.78      8.00 o
   0   4  12        7.51        9.01      4.34 o
   1   4  12        2.90       28.62      4.99 o
   2   4  12     1467.68     1528.14     41.15 o
   3   4  12       43.72       61.84      5.59 o
   4   4  12        7.28       20.12      5.63 o
   5   4  12        3.25        9.80      6.14 o
   6   4  12        0.74       14.09      7.18 o
   7   4  12       18.68       11.05      7.47 o
   8   4  12       16.09       11.88     10.02 o
   9   4  12       45.13       28.75     14.10 o
 -14   5  12        4.63        3.52     12.42 o
 -13   5  12       53.51       79.12     17.90 o
 -12   5  12        0.80       -8.25      9.58 o
 -11   5  12       18.22       17.05      9.12 o
 -10   5  12       89.48       72.17     10.82 o
  -9   5  12        8.58        4.22      6.54 o
  -8   5  12       53.03       61.18      6.54 o
  -7   5  12       51.75       54.80      5.69 o
  -6   5  12       12.55        6.04      4.74 o
  -5   5  12        1.17        0.62      7.06 o
  -4   5  12        3.70        0.04      5.63 o
  -3   5  12       17.65       28.14      4.62 o
  -2   5  12      157.12      131.19      6.18 o
  -1   5  12      188.47      196.64      7.42 o
   0   5  12      175.19      166.64      7.10 o
   1   5  12      495.58      476.76     12.44 o
   2   5  12      243.26      250.33      9.64 o
   3   5  12       70.01       65.00      5.84 o
   4   5  12      190.93      210.39      8.07 o
   5   5  12      193.82      214.15     10.71 o
   6   5  12      131.55      159.56      9.47 o
   7   5  12       77.35       86.61      9.32 o
   8   5  12       17.47       30.93     10.74 o
   9   5  12       17.73       38.09     14.19 o
 -14   6  12       24.89       18.00     10.78 o
 -13   6  12       24.08       27.03      9.93 o
 -12   6  12       23.06       37.55     10.54 o
 -11   6  12      114.34      108.67     10.54 o
 -10   6  12      105.75       99.07      9.45 o
  -9   6  12      112.25      141.01     22.80 o
  -8   6  12       90.84       83.06      7.79 o
  -7   6  12      109.58      109.25      7.49 o
  -6   6  12      197.44      169.12      8.50 o
  -5   6  12       52.28       72.20      5.32 o
  -4   6  12      267.86      265.22     12.34 o
  -3   6  12      645.24      614.58     15.62 o
  -2   6  12       79.23       75.83      5.53 o
  -1   6  12       58.61       48.57      5.54 o
   0   6  12        9.95        7.17      6.49 o
   1   6  12        3.58        0.80      5.74 o
   2   6  12      101.58      118.39      7.71 o
   3   6  12        1.03       -2.42      5.97 o
   4   6  12        0.03        7.94      6.54 o
   5   6  12        9.48       31.07      7.07 o
   6   6  12       11.17        4.01      7.51 o
   7   6  12        0.07       -9.44      9.57 o
   8   6  12       25.05       17.85     10.90 o
 -13   7  12       16.37       13.49     10.47 o
 -12   7  12       27.64       49.57     13.28 o
 -11   7  12       37.81       35.50     11.89 o
 -10   7  12       48.34       30.32      7.95 o
  -9   7  12       42.95       30.85      7.18 o
  -8   7  12       63.74       74.23      7.24 o
  -7   7  12       19.03       16.19      6.20 o
  -6   7  12        4.26       12.10      5.90 o
  -5   7  12       24.72       19.81      5.56 o
  -4   7  12      403.35      345.16     12.99 o
  -3   7  12      198.69      170.09      7.65 o
  -2   7  12        4.61        2.56      5.40 o
  -1   7  12       21.87       22.10      5.81 o
   0   7  12        1.87        0.23      5.85 o
   1   7  12      139.43      160.63      8.35 o
   2   7  12       53.56       70.67      7.47 o
   3   7  12        3.04       -6.36      6.36 o
   4   7  12       68.74       65.44      7.62 o
   5   7  12       84.28       80.17      8.42 o
   6   7  12       17.85       19.13     14.32 o
   7   7  12        8.27        8.25     10.29 o
   8   7  12        0.93      -10.40     11.07 o
 -13   8  12        4.98        2.19     14.71 o
 -12   8  12       30.89       74.93     14.67 o
 -11   8  12        7.13       -8.76      8.76 o
 -10   8  12        0.74        0.03      8.20 o
  -9   8  12        7.35        0.86      7.52 o
  -8   8  12       16.93       11.71      8.93 o
  -7   8  12       21.82        6.56      6.84 o
  -6   8  12       44.19       37.45      6.95 o
  -5   8  12      131.23      145.70      7.54 o
  -4   8  12       97.23       96.84      6.85 o
  -3   8  12        5.86        0.86      6.66 o
  -2   8  12      157.47      139.47      7.72 o
  -1   8  12      123.47      114.80      7.71 o
   0   8  12        4.00       15.63      6.94 o
   1   8  12        3.94       -0.08      6.94 o
   2   8  12       66.82       83.19      8.15 o
   3   8  12       22.63       24.96      7.99 o
   4   8  12       78.77       71.40      9.02 o
   5   8  12        2.92       16.12      9.41 o
   6   8  12        1.03       -0.89     11.44 o
   7   8  12        2.49       16.19     11.09 o
 -12   9  12       29.23       25.24     14.67 o
 -11   9  12       31.57       37.87     10.02 o
 -10   9  12       25.43        2.97      8.90 o
  -9   9  12        9.15       23.74      8.76 o
  -8   9  12        8.63       15.31      7.93 o
  -7   9  12        1.25        3.82      8.77 o
  -6   9  12        0.07       11.26      7.30 o
  -5   9  12        1.08       -3.30      7.69 o
  -4   9  12       26.19       28.88      6.83 o
  -3   9  12       10.51       16.17      6.77 o
  -2   9  12       23.67       16.07      7.32 o
  -1   9  12       46.21       54.90      7.31 o
   0   9  12       12.71       15.96      7.38 o
   1   9  12       18.79        9.39      7.90 o
   2   9  12       22.11       11.91      8.13 o
   3   9  12        6.62        8.05     11.11 o
   4   9  12        0.94        5.54     15.71 o
   5   9  12       55.40       29.00     10.38 o
   6   9  12       22.46       13.59     11.03 o
 -11  10  12        0.99       11.04     14.44 o
 -10  10  12        8.35        8.47     11.40 o
  -9  10  12        0.06        8.87      9.31 o
  -8  10  12        2.05        9.10      8.56 o
  -7  10  12        0.53       -3.00      8.13 o
  -6  10  12       17.39       18.71      8.08 o
  -5  10  12       17.33       25.56      9.83 o
  -4  10  12        0.47        2.29      7.13 o
  -3  10  12        7.26        9.72      7.29 o
  -2  10  12      129.50      127.85      8.72 o
  -1  10  12        0.50       -7.47      7.47 o
   0  10  12        7.39        7.09      7.76 o
   1  10  12        2.56       -8.06      8.06 o
   2  10  12        4.30       -8.47      8.47 o
   3  10  12        6.36        6.76      9.51 o
   4  10  12        0.11       -0.33     11.44 o
   5  10  12        4.62       10.40     10.57 o
   6  10  12       14.43        7.10     16.21 o
 -10  11  12        2.15       -2.16     14.85 o
  -9  11  12       20.57       26.72     11.54 o
  -8  11  12        7.82       20.97      9.60 o
  -7  11  12       16.38       13.48      9.10 o
  -6  11  12        4.86       11.69      8.92 o
  -5  11  12        0.85        0.33      8.61 o
  -4  11  12        8.32        4.19      9.05 o
  -3  11  12        0.12        1.60      7.93 o
  -2  11  12        0.14       -0.41      7.90 o
  -1  11  12        9.48       14.73      8.45 o
   0  11  12        1.67       18.63      9.63 o
   1  11  12        1.78       -3.88     10.53 o
   2  11  12        3.76       -3.20     10.95 o
   3  11  12        6.85       11.10     10.09 o
   4  11  12       25.49       28.06     10.83 o
  -9  12  12        1.97       14.86     15.01 o
  -8  12  12        0.00       15.15     14.20 o
  -7  12  12        1.19       12.83     14.84 o
  -6  12  12        0.60        7.03      9.76 o
  -5  12  12        0.77       -2.05     18.06 o
  -4  12  12        3.72        8.11      9.36 o
  -3  12  12        0.77       -2.93      8.56 o
  -2  12  12        0.70       -8.43     10.20 o
  -1  12  12        3.00       13.32     10.51 o
   0  12  12        6.27        3.33     10.84 o
   1  12  12        3.31        4.15     11.21 o
   2  12  12        1.27       -0.26     11.57 o
   3  12  12       10.58        8.57     13.79 o
  -6  13  12        0.07        6.27     21.66 o
  -5  13  12        7.87       37.05     21.66 o
  -4  13  12        7.35       16.42     12.60 o
  -3  13  12        1.96       18.67     12.60 o
  -2  13  12        0.66       -9.50     11.01 o
  -1  13  12        1.63      -10.96     13.00 o
   0  13  12        0.98        6.13     16.12 o
   1  13  12        0.01      -21.95     21.95 o
 -15   1  13        0.08       12.14     15.11 o
 -14   1  13        0.03        7.95     10.73 o
 -13   1  13        0.44       -8.63      9.51 o
 -12   1  13        2.80        3.78      8.54 o
 -11   1  13        8.28       16.43      9.96 o
 -10   1  13       38.81       41.65      6.85 o
  -9   1  13        4.06        1.67      5.52 o
  -8   1  13       48.11       56.00      5.41 o
  -7   1  13      346.22      370.19     18.81 o
  -6   1  13        7.91        7.48      3.69 o
  -5   1  13      392.24      338.47      9.71 o
  -4   1  13        0.23        2.35      8.75 o
  -3   1  13        0.20       -1.19      5.23 o
  -2   1  13       12.07       17.08      3.99 o
  -1   1  13        0.39        3.05      4.31 o
   0   1  13       71.75       74.60      6.58 o
   1   1  13       52.54       45.86      6.58 o
   2   1  13       16.32       21.64      5.59 o
   3   1  13       87.82       73.61      6.63 o
   4   1  13      189.00      195.90     11.13 o
   5   1  13       27.24       18.36      6.15 o
   6   1  13        6.18        0.62      6.73 o
   7   1  13        0.48        7.61      7.61 o
   8   1  13        0.24       -4.28      8.12 o
   9   1  13        3.22        6.36     12.28 o
 -15   2  13       19.24       12.24     15.51 o
 -14   2  13        4.53      -10.71     10.71 o
 -13   2  13        6.29       -3.91      9.63 o
 -12   2  13       32.89       19.19      8.75 o
 -11   2  13       13.96       12.27      7.73 o
 -10   2  13       55.55       64.51      7.28 o
  -9   2  13       42.28       44.42      6.28 o
  -8   2  13       64.28       87.11      7.79 o
  -7   2  13      134.28      152.39      9.23 o
  -6   2  13      179.51      176.39      9.69 o
  -5   2  13        9.46       -1.82      5.19 o
  -4   2  13      301.60      301.82     11.76 o
  -3   2  13      168.75      176.14      8.40 o
  -2   2  13        0.74       -2.12      2.95 o
  -1   2  13        9.16       17.16      4.44 o
   0   2  13       33.68       42.19      5.20 o
   1   2  13       54.02       65.61      6.34 o
   2   2  13       20.58       23.43      5.19 o
   3   2  13        0.42        1.14      4.89 o
   4   2  13       69.69       90.28      6.42 o
   5   2  13       16.04        7.63      6.88 o
   6   2  13       16.40       17.46      6.87 o
   7   2  13       12.00       11.17      7.56 o
   8   2  13        2.71       -9.31      9.31 o
   9   2  13        9.39       -2.59     13.70 o
 -15   3  13        2.55      -15.30     15.30 o
 -14   3  13        0.10       -5.27     11.24 o
 -13   3  13        0.53       -9.92      9.92 o
 -12   3  13        0.39       -1.40      8.72 o
 -11   3  13       16.09       17.50      8.06 o
 -10   3  13        1.88        3.99      7.52 o
  -9   3  13      208.42      207.63     19.52 o
  -8   3  13       21.76       14.82      9.12 o
  -7   3  13      225.40      192.03     33.63 o
  -6   3  13       17.20       16.55     14.25 o
  -5   3  13      342.03      323.07     14.38 o
  -4   3  13      150.37      124.93      8.54 o
  -3   3  13        3.70       -1.85      6.17 o
  -2   3  13       14.16       16.03      4.17 o
  -1   3  13       21.37       30.05      4.67 o
   0   3  13      299.10      290.80     10.39 o
   1   3  13        6.03        9.80      4.96 o
   2   3  13       59.06       68.61      5.95 o
   3   3  13       43.86       46.68      7.63 o
   4   3  13      171.27      168.93      7.37 o
   5   3  13       23.90       25.59      7.10 o
   6   3  13       44.56       50.47      7.69 o
   7   3  13       53.19       50.90      8.17 o
   8   3  13        4.59        3.78     11.26 o
 -14   4  13       40.13       50.83     11.99 o
 -13   4  13       52.46       57.97     10.77 o
 -12   4  13       57.71       65.43     10.32 o
 -11   4  13       45.42       54.29      8.92 o
 -10   4  13      225.71      232.65     10.87 o
  -9   4  13      151.62      139.92     13.68 o
  -8   4  13       20.58       13.68      9.69 o
  -7   4  13        3.27        4.70      6.96 o
  -6   4  13      100.13      100.11      8.54 o
  -5   4  13      170.56      151.97      9.81 o
  -4   4  13      349.67      339.22     24.23 o
  -3   4  13      204.50      181.13      8.23 o
  -2   4  13        7.06        5.90      4.25 o
  -1   4  13       44.48       48.94      7.59 o
   0   4  13      119.59      135.92      6.21 o
   1   4  13        1.45        2.43      5.13 o
   2   4  13       30.92       50.27      6.09 o
   3   4  13       34.89       21.92      6.32 o
   4   4  13       57.30       77.96      7.18 o
   5   4  13        2.37       12.65      6.61 o
   6   4  13       15.45        3.76      7.27 o
   7   4  13        3.79       -3.32      7.87 o
   8   4  13        1.13       -4.93     13.71 o
 -14   5  13       13.82       -4.68     14.90 o
 -13   5  13       23.72       24.32     10.99 o
 -12   5  13        1.65        2.95      9.66 o
 -11   5  13        5.14        5.02     12.60 o
 -10   5  13        4.27       33.63     13.11 o
  -9   5  13       63.96       49.34      7.06 o
  -8   5  13       15.27       17.93      7.70 o
  -7   5  13       58.28       59.28     10.83 o
  -6   5  13        6.74       19.04      7.59 o
  -5   5  13      817.55      717.79     24.90 o
  -4   5  13      218.12      209.25      9.44 o
  -3   5  13      144.83      150.11     12.95 o
  -2   5  13      194.15      192.84      8.44 o
  -1   5  13       15.84       26.73      5.13 o
   0   5  13       32.38       10.53      5.51 o
   1   5  13        2.71        3.58      5.77 o
   2   5  13       52.50       54.24      6.44 o
   3   5  13      106.95      114.64      7.55 o
   4   5  13      121.77      127.30     12.65 o
   5   5  13       23.18       28.55      7.13 o
   6   5  13       18.72       18.56      7.75 o
   7   5  13       13.00        6.91      9.92 o
   8   5  13        0.44       -8.53     10.72 o
 -14   6  13       12.05        8.84     13.90 o
 -13   6  13       36.56       39.96     11.73 o
 -12   6  13       25.02       27.11     15.26 o
 -11   6  13       62.98       62.70     15.96 o
 -10   6  13       89.00       92.67     17.67 o
  -9   6  13      133.28      141.68     17.10 o
  -8   6  13       42.35       33.24      6.64 o
  -7   6  13      111.78      137.31      7.91 o
  -6   6  13       87.52       98.23     17.42 o
  -5   6  13        1.72       -4.70      4.70 o
  -4   6  13      385.60      371.72     26.22 o
  -3   6  13      358.01      365.43     18.51 o
  -2   6  13      228.34      215.36      8.54 o
  -1   6  13      159.85      170.38      7.70 o
   0   6  13        4.38       -0.82      5.82 o
   1   6  13        2.29        2.58      6.25 o
   2   6  13        3.02       -5.46      6.65 o
   3   6  13       61.17       51.96      7.71 o
   4   6  13       42.25       55.64      7.44 o
   5   6  13        2.15        2.28      8.71 o
   6   6  13        0.03       -8.92      8.92 o
   7   6  13        4.83        8.44     10.50 o
 -13   7  13        0.48       -5.57     11.62 o
 -12   7  13       12.44       24.90     12.88 o
 -11   7  13        7.85       12.66     12.07 o
 -10   7  13        0.90       -7.52      7.52 o
  -9   7  13        0.56       -7.79      7.79 o
  -8   7  13        6.24        4.71      7.38 o
  -7   7  13       15.59       14.17      7.06 o
  -6   7  13        0.13        2.47      6.36 o
  -5   7  13      205.85      205.61      8.71 o
  -4   7  13      137.04      142.77      7.16 o
  -3   7  13       40.05       50.31      9.71 o
  -2   7  13        0.90        3.24      6.17 o
  -1   7  13       98.06      112.41      8.01 o
   0   7  13       77.06      106.41     10.20 o
   1   7  13       31.87       42.36      7.24 o
   2   7  13       25.46       36.97     13.02 o
   3   7  13      107.91      119.79      9.04 o
   4   7  13      149.57      160.52      9.09 o
   5   7  13        2.46        9.34      8.23 o
   6   7  13       25.87       23.32     10.03 o
   7   7  13       51.40       50.11     14.89 o
 -12   8  13       51.41       57.02     14.49 o
 -11   8  13       15.20       15.18      8.91 o
 -10   8  13       31.24       35.85      8.56 o
  -9   8  13       90.60      106.35     11.77 o
  -8   8  13       39.50       36.58      9.38 o
  -7   8  13       85.51      105.20      8.13 o
  -6   8  13       96.14       99.21      7.88 o
  -5   8  13       41.80       65.45      6.82 o
  -4   8  13      425.38      433.24     13.62 o
  -3   8  13      207.41      238.63     13.66 o
  -2   8  13        6.38       -6.20      6.20 o
  -1   8  13       39.30       48.62      7.27 o
   0   8  13       65.34       71.47      7.70 o
   1   8  13        3.42       -0.61      7.39 o
   2   8  13        9.21       14.06     11.93 o
   3   8  13        0.61        1.19      8.25 o
   4   8  13       44.12       48.88      8.55 o
   5   8  13       34.58       59.13     10.42 o
   6   8  13       21.19       -4.05     10.67 o
 -12   9  13        0.25        0.57     21.66 o
 -11   9  13        5.23       -2.10      9.53 o
 -10   9  13        5.12        6.97      9.04 o
  -9   9  13        0.02       10.61     12.41 o
  -8   9  13       12.15        5.83      8.08 o
  -7   9  13        2.24        8.00      7.73 o
  -6   9  13       20.36       10.60      9.46 o
  -5   9  13        1.61        6.80      7.44 o
  -4   9  13        3.93        5.01      6.85 o
  -3   9  13        0.45        4.65      6.98 o
  -2   9  13       69.63       59.10      7.43 o
  -1   9  13       18.13       10.47     10.28 o
   0   9  13        0.58        1.27      7.68 o
   1   9  13       53.71       75.95      8.86 o
   2   9  13      124.25      151.70     10.20 o
   3   9  13       62.56       83.48      8.79 o
   4   9  13      130.24      170.51     13.19 o
   5   9  13        2.22       21.07     11.35 o
   6   9  13        6.26       12.23     15.79 o
 -11  10  13       20.06       20.44     18.24 o
 -10  10  13       37.32       41.15     10.08 o
  -9  10  13       56.00       60.06     10.66 o
  -8  10  13       46.69       63.14      9.53 o
  -7  10  13       35.31       37.74     11.45 o
  -6  10  13       24.30       38.64     11.39 o
  -5  10  13       10.64       14.58     13.90 o
  -4  10  13       30.66       48.59      7.87 o
  -3  10  13        1.42       13.92      7.80 o
  -2  10  13       39.16       62.58      8.31 o
  -1  10  13      170.08      200.70     10.37 o
   0  10  13        9.33        9.90      8.43 o
   1  10  13        3.64       19.01      8.80 o
   2  10  13        2.89        2.13      9.13 o
   3  10  13        1.82        0.54      9.79 o
   4  10  13        6.03        4.83     10.51 o
   5  10  13       13.56       30.51     21.66 o
 -10  11  13        1.45       20.52     20.52 o
  -9  11  13       12.67       29.53     14.44 o
  -8  11  13        0.70        1.35      9.57 o
  -7  11  13        0.21        6.13      8.97 o
  -6  11  13        0.23       -2.79      9.55 o
  -5  11  13        0.93       -3.35      8.95 o
  -4  11  13        0.52       -9.91     10.02 o
  -3  11  13        7.93       -1.60      8.26 o
  -2  11  13       40.81       34.15      8.57 o
  -1  11  13       14.02        7.90      8.63 o
   0  11  13        7.11       17.58      8.99 o
   1  11  13       16.00       26.95     11.19 o
   2  11  13       10.95       10.12     11.59 o
   3  11  13        8.22       12.99     10.79 o
  -8  12  13        0.62       14.91     14.61 o
  -7  12  13       11.30       26.81     14.36 o
  -6  12  13       11.65        9.58      9.71 o
  -5  12  13        7.71       14.16      9.94 o
  -4  12  13       22.66       33.22     10.03 o
  -3  12  13        1.28        2.30      8.91 o
  -2  12  13        4.23        1.01      9.17 o
  -1  12  13       12.12       10.64     11.05 o
   0  12  13        2.89        1.27     11.48 o
   1  12  13       13.11       29.17     16.97 o
   2  12  13       12.34        8.56     18.21 o
  -5  13  13       12.57       21.09     21.66 o
  -4  13  13        5.38       21.09     21.66 o
  -3  13  13        3.35       11.97     21.09 o
  -2  13  13       13.29       39.91     28.50 o
  -1  13  13        8.41       11.40     27.93 o
 -15   0  14       65.22       84.36     22.80 o
 -14   0  14       10.73       29.75     20.81 o
 -13   0  14       18.38       28.50     17.10 o
 -12   0  14      303.62      344.86     27.36 o
 -11   0  14      198.46      210.90     18.81 o
 -10   0  14      259.03      247.95     18.24 o
  -9   0  14       18.23       11.97     10.83 o
  -8   0  14      654.38      674.89     34.77 o
  -6   0  14       50.74       61.56     17.67 o
  -5   0  14       51.36       51.30     15.96 o
  -4   0  14      790.61      700.54     37.62 o
  -3   0  14      249.34      225.32     11.48 o
  -2   0  14      660.40      643.86     22.45 o
  -1   0  14      234.36      273.75     13.26 o
   0   0  14      138.69      179.50     10.53 o
   1   0  14      496.88      505.50     19.99 o
   2   0  14      101.23      129.27     10.53 o
   3   0  14      165.70      196.79     10.45 o
   4   0  14       30.05       54.21      9.55 o
   5   0  14        5.58        0.79      9.48 o
   6   0  14        4.50       -0.26     10.19 o
   7   0  14        2.51        2.93     11.24 o
   8   0  14        4.31       11.04     12.56 o
 -15   1  14       98.87      115.71     16.53 o
 -14   1  14      165.07      210.98     13.36 o
 -13   1  14       10.47       -2.65      9.53 o
 -12   1  14       76.08       87.41      9.41 o
 -11   1  14       73.45       88.52     11.06 o
 -10   1  14        6.36        4.46      6.59 o
  -9   1  14       15.82       12.30      5.85 o
  -8   1  14        5.88       14.05      5.06 o
  -7   1  14      179.27      172.96     10.62 o
  -6   1  14      828.06      799.93     26.27 o
  -5   1  14       18.52       11.81      3.95 o
  -4   1  14      298.48      266.72     10.78 o
  -3   1  14       33.62       24.05      6.29 o
  -2   1  14      184.85      190.02      9.38 o
  -1   1  14      125.44      113.41      6.23 o
   0   1  14      429.60      373.12     11.44 o
   1   1  14      161.75      151.14      8.56 o
   2   1  14        4.02        5.25      6.11 o
   3   1  14      101.99      114.65      7.10 o
   4   1  14       46.97       56.74      8.71 o
   5   1  14        5.94        3.44      6.54 o
   6   1  14      165.77      186.14      8.89 o
   7   1  14       93.32       93.34      8.65 o
   8   1  14      106.68      115.83     13.21 o
 -14   2  14        0.28       10.15     10.93 o
 -13   2  14        7.69       10.51      9.92 o
 -12   2  14       17.15       24.27      8.97 o
 -11   2  14       14.36       11.82      7.73 o
 -10   2  14      242.34      260.72     11.12 o
  -9   2  14      410.86      419.32     15.13 o
  -8   2  14      622.83      621.31     29.07 o
  -7   2  14      655.24      680.71     23.68 o
  -6   2  14      325.76      313.56     13.80 o
  -5   2  14       31.84       27.60      6.27 o
  -4   2  14      393.67      384.15     14.14 o
  -3   2  14      532.55      471.85     15.82 o
  -2   2  14      323.89      284.28      9.20 o
  -1   2  14      399.64      395.89     11.62 o
   0   2  14      428.56      408.92     12.28 o
   1   2  14      611.27      617.96     16.47 o
   2   2  14        8.27       15.13      5.67 o
   3   2  14       25.46       43.61      6.46 o
   4   2  14        7.20       19.82      6.23 o
   5   2  14       49.70       73.76      7.26 o
   6   2  14        0.67       15.44      7.47 o
   7   2  14        1.52       11.16      8.38 o
   8   2  14        6.61       22.14     10.07 o
 -14   3  14      146.08      180.56     13.31 o
 -13   3  14       41.98       40.83     11.33 o
 -12   3  14       31.51       35.09     10.00 o
 -11   3  14        8.47        7.16      8.06 o
 -10   3  14       15.55       26.06      7.21 o
  -9   3  14       86.19       92.47      8.03 o
  -8   3  14        6.13       10.35     11.97 o
  -7   3  14      105.64      103.12      8.80 o
  -6   3  14      283.03      257.61     13.01 o
  -5   3  14       21.90       20.84      7.98 o
  -4   3  14       13.77        4.71      6.96 o
  -3   3  14       18.66       19.43      5.28 o
  -2   3  14       37.43       34.83      4.80 o
  -1   3  14      138.78      113.54      7.37 o
   0   3  14      158.46      140.19      7.18 o
   1   3  14       61.96       54.68      6.41 o
   2   3  14      118.09      113.46      9.75 o
   3   3  14       88.30      106.56      7.46 o
   4   3  14      258.35      270.48      9.09 o
   5   3  14      205.86      232.23      9.22 o
   6   3  14       96.62      105.58      8.36 o
   7   3  14       36.05       30.22      9.94 o
   8   3  14       28.49       31.96     15.22 o
 -14   4  14       19.10       46.99     15.48 o
 -13   4  14        0.60        4.15     16.62 o
 -12   4  14       16.20       14.75      9.33 o
 -11   4  14       39.55       29.48      8.75 o
 -10   4  14      112.34      121.67     10.83 o
  -9   4  14       39.49       47.40      8.98 o
  -8   4  14      183.66      170.43     14.25 o
  -7   4  14      283.88      263.68     17.10 o
  -6   4  14      196.89      177.42     11.69 o
  -5   4  14      287.35      308.09     14.77 o
  -4   4  14      459.55      388.15     17.25 o
  -3   4  14      242.31      212.62      9.70 o
  -2   4  14      237.62      218.04      8.16 o
  -1   4  14      153.50      155.99      7.40 o
   0   4  14       57.69       71.05      6.44 o
   1   4  14      315.01      292.74     11.71 o
   2   4  14       61.34       74.95      6.82 o
   3   4  14       71.45       89.49      7.48 o
   4   4  14        1.02       -5.36      6.36 o
   5   4  14       28.31       56.26      7.52 o
   6   4  14       14.54       26.53      7.79 o
   7   4  14        0.21       -1.82      9.52 o
 -14   5  14       35.14       49.55     15.66 o
 -13   5  14        3.54      -10.74     10.74 o
 -12   5  14       34.28       31.53     10.07 o
 -11   5  14       77.49       68.23     11.40 o
 -10   5  14       99.29       84.42      8.62 o
  -9   5  14       44.67       37.57      6.73 o
  -8   5  14        0.60       10.83     10.83 o
  -7   5  14       78.31       86.07     11.97 o
  -6   5  14       14.90        7.95      8.44 o
  -5   5  14       59.79       34.97     10.26 o
  -4   5  14        0.52       -1.63      8.33 o
  -3   5  14        5.99       13.67      6.18 o
  -2   5  14        2.63        1.48      5.44 o
  -1   5  14       17.38        5.97      5.99 o
   0   5  14       48.20       29.80      7.04 o
   1   5  14       19.39       22.61      6.02 o
   2   5  14       29.15       27.97      6.71 o
   3   5  14       78.82       82.89      7.60 o
   4   5  14      112.85      102.87      7.71 o
   5   5  14       53.57       61.42      7.83 o
   6   5  14       23.50       20.03      8.21 o
   7   5  14       14.52       24.48     10.67 o
 -13   6  14        2.56      -14.54     14.54 o
 -12   6  14       18.84       19.85     13.68 o
 -11   6  14        7.43      -12.54     14.82 o
 -10   6  14        7.65       -6.17      7.91 o
  -9   6  14        2.70       15.65      7.16 o
  -8   6  14       90.70       92.14     10.26 o
  -7   6  14      136.27      146.20     11.69 o
  -6   6  14       83.15       80.17     10.27 o
  -5   6  14       17.90       26.44      5.51 o
  -4   6  14       75.90       81.30      8.78 o
  -3   6  14      169.37      172.64      8.69 o
  -2   6  14       71.02       68.71      6.25 o
  -1   6  14      147.28      161.89      7.97 o
   0   6  14      131.27      149.83      8.00 o
   1   6  14       58.75       51.79      7.29 o
   2   6  14        0.98       -7.05      7.05 o
   3   6  14        5.13       16.99      7.80 o
   4   6  14       11.60       18.01      7.59 o
   5   6  14       15.95       12.05      7.75 o
   6   6  14        8.02        3.36      9.51 o
   7   6  14        8.19        0.41     14.68 o
 -13   7  14        0.37      -19.95     20.52 o
 -12   7  14       28.76       55.29     18.81 o
 -11   7  14       97.70       83.65     10.65 o
 -10   7  14       11.67        6.17      8.44 o
  -9   7  14       38.79       48.46      8.84 o
  -8   7  14       10.11       -7.16      7.16 o
  -7   7  14       16.79       14.03     11.12 o
  -6   7  14        0.46       -6.35      8.84 o
  -5   7  14        3.49        8.19      6.24 o
  -4   7  14       16.91        9.12      6.03 o
  -3   7  14       25.03       13.13      9.63 o
  -2   7  14        0.42       -6.09      6.09 o
  -1   7  14        7.25        5.11      6.52 o
   0   7  14        8.04       15.89      7.08 o
   1   7  14        4.74        9.12      7.42 o
   2   7  14        3.45        7.16      7.70 o
   3   7  14        2.49       -1.34      8.10 o
   4   7  14       73.73       61.36      8.53 o
   5   7  14       33.28       28.91      8.85 o
   6   7  14        0.83       18.81     10.68 o
 -12   8  14        8.29       18.24     21.09 o
 -11   8  14        2.58       -4.45      8.77 o
 -10   8  14        1.14       -8.21      8.21 o
  -9   8  14       12.19       11.25      7.86 o
  -8   8  14        1.83        0.62      7.44 o
  -7   8  14        2.39       -1.37      7.21 o
  -6   8  14        0.99        2.18      6.86 o
  -5   8  14       79.31       87.89      7.34 o
  -4   8  14      169.45      162.35      8.33 o
  -3   8  14       28.58       34.37      7.01 o
  -2   8  14        1.73        5.71      6.89 o
  -1   8  14       38.87       49.27      7.59 o
   0   8  14        2.74        0.77      7.44 o
   1   8  14        3.05        2.77      7.70 o
   2   8  14       24.35       24.98      8.45 o
   3   8  14        0.90        0.68      8.87 o
   4   8  14        0.75        5.12      8.56 o
   5   8  14        2.63        1.92     10.48 o
 -11   9  14       16.01       33.02     17.39 o
 -10   9  14       12.32        6.18      8.98 o
  -9   9  14       44.57       48.44      8.98 o
  -8   9  14       24.29       20.93      8.50 o
  -7   9  14        2.84       -1.43      7.86 o
  -6   9  14       23.35       20.48      7.84 o
  -5   9  14        0.75       -6.38      7.61 o
  -4   9  14       49.05       45.08      7.56 o
  -3   9  14       23.28       29.54      7.57 o
  -2   9  14        1.33       -5.63      7.43 o
  -1   9  14        6.83       12.65      7.82 o
   0   9  14        1.27        0.32      8.15 o
   1   9  14       24.47       14.90     11.77 o
   2   9  14        0.55      -11.28     11.28 o
   3   9  14       12.85        6.61      9.39 o
   4   9  14        8.46        7.70     10.33 o
   5   9  14        8.04      -28.50     28.50 o
 -10  10  14        0.24       26.23     14.27 o
  -9  10  14        0.25       -0.03      9.39 o
  -8  10  14        3.21        5.17      9.04 o
  -7  10  14        3.75        2.89      8.62 o
  -6  10  14        1.36        0.62      8.61 o
  -5  10  14       24.75        4.23     20.88 o
  -4  10  14        2.89        2.38      7.78 o
  -3  10  14        0.78       -7.92      7.92 o
  -2  10  14       15.96       13.06      8.32 o
  -1  10  14        0.61        4.77      8.36 o
   0  10  14        3.49       -8.59      8.59 o
   1  10  14        5.98       23.26     10.20 o
   2  10  14        0.26       -9.56      9.56 o
   3  10  14        0.03       -5.62     12.09 o
  -9  11  14        0.16      -10.48     14.44 o
  -8  11  14        2.57       11.09     19.95 o
  -7  11  14       13.83       22.81      9.79 o
  -6  11  14       33.62       36.54      9.66 o
  -5  11  14        2.56       -6.59      9.75 o
  -4  11  14        1.27       -2.59     11.35 o
  -3  11  14        1.68        9.62      9.44 o
  -2  11  14        9.52       15.67      8.79 o
  -1  11  14        3.90        1.94      8.98 o
   0  11  14        0.06       -9.36      9.36 o
   1  11  14        0.55       14.30     11.44 o
   2  11  14        2.34       -3.09     17.82 o
  -7  12  14        2.96        7.41     19.38 o
  -6  12  14        4.15      -12.62     14.25 o
  -5  12  14        0.14       -5.98     13.54 o
  -4  12  14        1.07        1.19     18.81 o
  -3  12  14        0.98       -5.18     13.14 o
  -2  12  14        0.02      -11.75     11.75 o
  -1  12  14        0.02        9.04     17.25 o
   0  12  14        0.07       -9.65     22.23 o
 -14   1  15        4.70       -3.87     13.50 o
 -13   1  15        1.03        2.17      9.63 o
 -12   1  15        1.25        4.17      8.59 o
 -11   1  15        5.45        0.96      7.59 o
 -10   1  15        6.16        6.77      6.59 o
  -9   1  15        0.38       -5.93      5.99 o
  -8   1  15       26.46       24.51      7.98 o
  -7   1  15       12.45        2.11     17.67 o
  -6   1  15       25.21       11.88      5.91 o
  -5   1  15        0.89       -5.57      5.57 o
  -4   1  15      151.63      143.88      8.21 o
  -3   1  15       27.49       39.89      4.87 o
  -2   1  15       83.84       85.83      5.74 o
  -1   1  15       10.18       17.88      5.41 o
   0   1  15        4.89        2.95      5.56 o
   1   1  15        2.49       -6.16      6.16 o
   2   1  15        4.96        0.15      6.56 o
   3   1  15      199.75      214.28     11.63 o
   4   1  15       24.66       20.34      7.54 o
   5   1  15        3.30       -2.08      7.11 o
   6   1  15        3.56       -3.70      8.58 o
   7   1  15        0.77       -8.41      8.41 o
 -14   2  15        0.33      -11.77     13.39 o
 -13   2  15        8.36       -3.18     11.07 o
 -12   2  15        2.10        3.27      8.60 o
 -11   2  15        8.36        6.35      7.68 o
 -10   2  15        3.26        3.06      6.80 o
  -9   2  15        1.87       15.96      9.69 o
  -8   2  15        8.17       11.08     11.12 o
  -7   2  15      217.38      210.08     15.11 o
  -6   2  15      182.67      175.62     13.11 o
  -5   2  15       48.50       49.02      7.27 o
  -4   2  15      198.65      169.84      9.38 o
  -3   2  15       16.42       24.42      5.54 o
  -2   2  15        9.45        2.56      6.17 o
  -1   2  15       93.93      103.60      7.08 o
   0   2  15        6.43        8.15      5.83 o
   1   2  15       26.12       26.46      6.52 o
   2   2  15      136.31      121.27      8.22 o
   3   2  15       13.69       14.80      6.90 o
   4   2  15       54.85       72.33      7.03 o
   5   2  15        1.04        2.73      7.23 o
   6   2  15        1.55        1.37      7.76 o
   7   2  15        0.57       -1.52      8.78 o
 -14   3  15        1.76       -0.33     25.65 o
 -13   3  15        1.20       -7.26     10.01 o
 -12   3  15        0.46       -9.92      9.92 o
 -11   3  15       14.22       16.02      9.26 o
 -10   3  15       12.22       -0.25     12.54 o
  -9   3  15       40.63       18.81     10.83 o
  -8   3  15        9.73       12.75     14.54 o
  -7   3  15       22.58        7.03     17.39 o
  -6   3  15        3.84        5.21      9.98 o
  -5   3  15       37.19       39.47      8.05 o
  -4   3  15        2.10       -0.89      7.99 o
  -3   3  15       28.58       38.79      4.64 o
  -2   3  15       34.98       21.39      6.42 o
  -1   3  15       11.60        9.43      5.41 o
   0   3  15        0.17       -1.57      5.97 o
   1   3  15       16.61       18.97      6.66 o
   2   3  15       58.64       75.17      6.94 o
   3   3  15      232.37      268.50     10.11 o
   4   3  15       20.65       39.34      6.92 o
   5   3  15        4.06       -0.98      7.31 o
   6   3  15        3.97        8.65      8.04 o
   7   3  15        8.12        9.70      8.87 o
 -14   4  15       40.60       53.46     15.42 o
 -13   4  15       18.70       28.25     10.74 o
 -12   4  15       25.95       44.00      9.82 o
 -11   4  15       11.11       17.39      9.67 o
 -10   4  15        9.51       18.57      8.44 o
  -9   4  15       12.11       11.97     11.40 o
  -8   4  15       11.20       16.53     10.83 o
  -7   4  15       78.68       71.66      9.83 o
  -6   4  15      126.10      133.05     10.43 o
  -5   4  15       38.28       47.70     14.25 o
  -4   4  15       59.95       70.84      9.38 o
  -3   4  15       40.66       36.58      4.86 o
  -2   4  15       16.37       10.05     10.94 o
  -1   4  15       18.76       20.64     10.28 o
   0   4  15       23.51       35.43      6.51 o
   1   4  15       12.65        9.62      6.13 o
   2   4  15        9.74       12.93      6.64 o
   3   4  15      123.63      138.80      8.56 o
   4   4  15       21.84       38.48     10.57 o
   5   4  15        1.28       -2.26      7.52 o
   6   4  15        0.06       -0.80      8.35 o
   7   4  15        3.44       -5.81     11.31 o
 -13   5  15       39.96       17.91     14.10 o
 -12   5  15       43.78       43.04     11.69 o
 -11   5  15       11.97       19.10     10.08 o
 -10   5  15       20.93       13.80      8.30 o
  -9   5  15       11.45        7.98     12.54 o
  -8   5  15       43.41       19.38     11.40 o
  -7   5  15        1.28       10.55      9.28 o
  -6   5  15       16.78       10.89      9.06 o
  -5   5  15        1.21       -8.72      8.72 o
  -4   5  15        1.45       -2.33      4.49 o
  -3   5  15        3.28        1.00      7.49 o
  -2   5  15       37.95       32.64      6.22 o
  -1   5  15       70.19       77.81      7.32 o
   0   5  15       12.53        6.76      6.32 o
   1   5  15        6.61       -4.53      6.41 o
   2   5  15       29.15       29.08      7.16 o
   3   5  15       19.91       31.72      7.63 o
   4   5  15        0.75       -2.19      8.03 o
   5   5  15        2.67       13.51      7.97 o
   6   5  15        4.62       -6.89      8.52 o
 -13   6  15       48.09       67.83     19.95 o
 -12   6  15        5.21       19.31     13.40 o
 -11   6  15        9.29       25.37     11.29 o
 -10   6  15       29.57       25.84      8.11 o
  -9   6  15        1.33       -8.00     11.97 o
  -8   6  15       34.27       39.93      6.82 o
  -7   6  15       49.08       33.06     12.54 o
  -6   6  15       51.02       57.34     10.53 o
  -5   6  15       90.43       90.59     12.26 o
  -4   6  15       26.35       37.74      6.02 o
  -3   6  15       17.97       29.33      7.72 o
  -2   6  15       12.72       25.35      6.67 o
  -1   6  15       85.16      123.97      7.66 o
   0   6  15      119.51      151.40     12.42 o
   1   6  15       29.62       26.85      7.46 o
   2   6  15        1.52        8.07      7.84 o
   3   6  15       23.99       24.32      8.64 o
   4   6  15       13.47        1.82     13.49 o
   5   6  15        2.51       10.20      8.81 o
   6   6  15        1.31       -0.24     14.23 o
 -12   7  15       49.55       74.67     19.95 o
 -11   7  15        5.07        6.73      9.49 o
 -10   7  15       15.03        9.45      8.86 o
  -9   7  15       19.99       25.86      9.12 o
  -8   7  15        3.83       -1.84      7.98 o
  -7   7  15        7.41        3.17      8.27 o
  -6   7  15       30.32       17.52      6.89 o
  -5   7  15        0.44        9.59     11.98 o
  -4   7  15        3.75        2.04      6.93 o
  -3   7  15        0.23       -6.38      6.38 o
  -2   7  15        2.53        0.40      6.56 o
  -1   7  15      105.11      100.28      8.02 o
   0   7  15        3.85       11.02      7.49 o
   1   7  15        0.74        3.49      8.49 o
   2   7  15       29.37        7.69      8.32 o
   3   7  15       46.76       65.37      9.55 o
   4   7  15        2.96       -1.91      9.55 o
   5   7  15        1.55        0.73     10.57 o
 -11   8  15        1.54       15.88     14.82 o
 -10   8  15       15.98       24.75      9.81 o
  -9   8  15       32.46       33.32      9.69 o
  -8   8  15       19.98       23.74     17.96 o
  -7   8  15       16.19        8.67      8.11 o
  -6   8  15       48.91       50.75      8.54 o
  -5   8  15      167.36      186.68     11.11 o
  -4   8  15       83.61       88.20      7.81 o
  -3   8  15       58.31       72.80      7.83 o
  -2   8  15        0.68       -0.98      7.32 o
  -1   8  15       14.69       30.96      7.87 o
   0   8  15      122.68      157.23     10.91 o
   1   8  15        1.41       -5.36     12.18 o
   2   8  15        0.29       -8.71      8.71 o
   3   8  15       39.57       47.68      9.73 o
   4   8  15       11.41       17.37     10.21 o
 -10   9  15        0.28       -8.76     13.23 o
  -9   9  15        2.50       12.28     11.75 o
  -8   9  15        8.96       18.74      8.47 o
  -7   9  15       11.33        9.68      9.13 o
  -6   9  15        2.00       10.75      8.01 o
  -5   9  15        7.09       15.17      8.24 o
  -4   9  15       16.78       19.89      7.70 o
  -3   9  15        5.13        4.32      7.67 o
  -2   9  15        5.79       11.13      8.08 o
  -1   9  15       62.26       54.02     11.85 o
   0   9  15        3.94       -3.05      8.54 o
   1   9  15       16.30       12.64      8.90 o
   2   9  15       23.47       20.11      9.56 o
   3   9  15        6.18       10.10     14.82 o
  -9  10  15       24.09       29.55     14.04 o
  -8  10  15       55.36       48.76      9.68 o
  -7  10  15       42.59       39.06      9.37 o
  -6  10  15       10.50       16.29      9.08 o
  -5  10  15       28.58       21.15     13.58 o
  -4  10  15       12.41       11.63      8.42 o
  -3  10  15        5.89       14.88      8.60 o
  -2  10  15       11.17       13.84      8.58 o
  -1  10  15       20.04       18.34      9.01 o
   0  10  15        6.93        7.49      9.26 o
   1  10  15        5.28        4.72      9.69 o
   2  10  15       19.46       15.61     21.66 o
  -8  11  15        9.52       12.54     18.81 o
  -7  11  15        1.92       12.26     13.80 o
  -6  11  15        1.94       -9.07     13.14 o
  -5  11  15        0.36       -4.10     13.06 o
  -4  11  15        5.81        1.80      9.57 o
  -3  11  15        3.63       -8.90      8.90 o
  -2  11  15       11.32      -10.82     11.77 o
  -1  11  15        0.71       -1.11     12.08 o
   0  11  15        2.44        0.68     12.66 o
   1  11  15        3.44       -3.99     28.50 o
  -4  12  15        7.00       -3.99     18.81 o
  -3  12  15        0.29      -10.26     18.24 o
 -14   0  16        4.94      -18.81     18.81 o
 -13   0  16        2.45       -5.80     11.61 o
 -12   0  16       35.04       27.58     10.39 o
 -11   0  16       42.94       43.97      9.31 o
 -10   0  16        5.02       -7.79      7.79 o
  -9   0  16      141.06      155.04     11.40 o
  -6   0  16        2.62      -19.38     19.38 o
  -5   0  16      197.03      146.49     22.23 o
  -4   0  16      912.52      809.41     27.80 o
  -3   0  16      352.51      335.40     15.60 o
  -2   0  16        3.46        6.50      7.74 o
  -1   0  16      113.78      110.98      9.97 o
   0   0  16      437.07      414.34     26.79 o
   1   0  16      103.93      114.15     11.22 o
   2   0  16      216.27      247.83     14.65 o
   3   0  16       27.62       23.59     14.82 o
   4   0  16       43.35       42.02     10.17 o
   5   0  16       17.09       31.08     11.24 o
   6   0  16        5.85       30.92     12.09 o
 -14   1  16       39.82       67.80     14.49 o
 -13   1  16       43.98       43.92     10.16 o
 -12   1  16       24.93       24.95      8.84 o
 -11   1  16      129.37      131.18      9.25 o
 -10   1  16       38.38       35.29      8.20 o
  -9   1  16       49.37       44.46      9.69 o
  -8   1  16      119.77      136.80     10.83 o
  -7   1  16       14.04       20.97      6.40 o
  -6   1  16       28.82       23.14      7.13 o
  -5   1  16        0.40       -3.60     10.97 o
  -4   1  16        1.31       15.35      6.87 o
  -3   1  16      160.17      163.00      7.13 o
  -2   1  16        0.61       -0.21      5.22 o
  -1   1  16      162.48      150.83      7.68 o
   0   1  16       13.99       21.27      6.39 o
   1   1  16        0.83       -0.96      6.73 o
   2   1  16        2.22        2.21      7.18 o
   3   1  16        1.89       14.96     10.20 o
   4   1  16        2.78       -6.87      6.87 o
   5   1  16       23.16       32.05      7.86 o
   6   1  16        9.12        5.88      8.32 o
 -14   2  16        5.30      -15.44     17.96 o
 -13   2  16        0.58       -4.47      9.80 o
 -12   2  16        7.00        3.39      8.68 o
 -11   2  16       26.59       28.18      8.15 o
 -10   2  16        1.10        2.00      7.66 o
  -9   2  16       66.02       67.83     10.83 o
  -8   2  16       19.92       37.20     23.37 o
  -7   2  16      123.12      108.03      9.41 o
  -6   2  16      387.35      363.30     16.23 o
  -5   2  16      242.23      217.66     12.85 o
  -4   2  16       76.83       67.65     10.92 o
  -3   2  16      344.89      339.93     10.79 o
  -2   2  16       16.72       26.54      5.51 o
  -1   2  16       88.56       88.39     12.51 o
   0   2  16      451.43      430.91     13.60 o
   1   2  16       12.54       15.78      6.86 o
   2   2  16      136.57      161.57      9.29 o
   3   2  16       22.38       34.40      7.53 o
   4   2  16       29.67       42.34      8.20 o
   5   2  16       23.78       44.57     12.87 o
   6   2  16        1.47        5.93      8.67 o
 -13   3  16       35.78       31.71     10.21 o
 -12   3  16       25.94       24.20      9.14 o
 -11   3  16       53.23       56.23      9.41 o
 -10   3  16       88.03       74.67     13.11 o
  -9   3  16       44.68       31.92     10.83 o
  -8   3  16       61.11       64.68      9.63 o
  -7   3  16        6.19       -0.08      8.10 o
  -6   3  16       54.71       41.51     13.11 o
  -5   3  16      167.10      176.68     11.57 o
  -4   3  16        8.99        7.11      9.01 o
  -3   3  16        9.60       11.04      6.25 o
  -2   3  16       16.70       27.37      6.58 o
  -1   3  16       58.59       45.22      6.25 o
   0   3  16        1.32        4.36      6.45 o
   1   3  16       48.49       51.08      9.96 o
   2   3  16       92.49       80.45      7.62 o
   3   3  16       11.41       -2.62      7.46 o
   4   3  16       19.98        4.73      7.93 o
   5   3  16       77.49       91.14      8.54 o
   6   3  16        9.62        5.53      8.79 o
 -13   4  16        3.01      -17.10     17.10 o
 -12   4  16        9.00       10.26     10.88 o
 -11   4  16       23.58       16.74      9.65 o
 -10   4  16        3.59        2.85     12.54 o
  -9   4  16       36.00       20.52     11.97 o
  -8   4  16       49.68       54.15     11.97 o
  -7   4  16       60.99       45.98      9.90 o
  -6   4  16       79.65       75.20     10.26 o
  -5   4  16      101.31       90.96     10.62 o
  -4   4  16      115.81      110.23     11.05 o
  -3   4  16      140.63      136.26      7.40 o
  -2   4  16       80.81       73.41      7.40 o
  -1   4  16       65.05       82.83      7.04 o
   0   4  16       40.41       43.83      7.25 o
   1   4  16        4.19        5.47      9.36 o
   2   4  16      155.75      175.97     10.11 o
   3   4  16       43.59       61.56      7.99 o
   4   4  16        4.94       17.86      8.38 o
   5   4  16       13.08       24.66      9.20 o
   6   4  16        1.49       10.19     11.68 o
 -13   5  16        2.68      -18.24     18.24 o
 -12   5  16       73.23       79.87     19.10 o
 -11   5  16       35.95       52.38     10.46 o
 -10   5  16       63.42       50.84     13.97 o
  -9   5  16       16.34       29.64     13.11 o
  -8   5  16       68.82       57.57     13.11 o
  -7   5  16       59.45       53.58     10.33 o
  -6   5  16        2.79        4.56      9.67 o
  -5   5  16        9.63        0.16     10.01 o
  -4   5  16        3.14        1.89      5.33 o
  -3   5  16       42.07       38.56      6.04 o
  -2   5  16        6.39       14.03      6.53 o
  -1   5  16        5.64        4.20      6.89 o
   0   5  16        9.72       24.82     16.33 o
   1   5  16       36.17       23.39      7.12 o
   2   5  16       55.10       40.62      7.77 o
   3   5  16       11.51       13.34      8.03 o
   4   5  16       12.97        5.81      8.58 o
   5   5  16        1.00        2.25     10.24 o
 -12   6  16       12.04        0.57     17.10 o
 -11   6  16        7.81       19.31     11.26 o
 -10   6  16        1.14        4.72     13.68 o
  -9   6  16       18.30       22.98      7.25 o
  -8   6  16        8.23      -10.83     13.11 o
  -7   6  16        0.92      -12.54     12.54 o
  -6   6  16        5.65        1.27     10.33 o
  -5   6  16       33.31       33.27      6.12 o
  -4   6  16       26.01       31.77      8.83 o
  -3   6  16       26.23       21.92      8.40 o
  -2   6  16        9.42        2.47      6.98 o
  -1   6  16       13.92        8.03      7.72 o
   0   6  16       74.46       68.28      7.92 o
   1   6  16       14.24       15.03      8.39 o
   2   6  16       34.22       45.55      8.76 o
   3   6  16       35.46       73.83      9.62 o
   4   6  16        6.49        4.77      9.52 o
   5   6  16       19.00       31.03     13.11 o
 -11   7  16       60.00       54.72     12.54 o
 -10   7  16       12.94        0.32      8.63 o
  -9   7  16        0.51        1.68      7.77 o
  -8   7  16       43.92       39.86     19.95 o
  -7   7  16        1.99        6.05      7.25 o
  -6   7  16        0.69       -3.73      7.25 o
  -5   7  16       10.58        6.78      6.81 o
  -4   7  16        0.11       -1.08      7.12 o
  -3   7  16        0.19        1.22      7.49 o
  -2   7  16        1.67       10.30      7.27 o
  -1   7  16       12.19       21.89      7.52 o
   0   7  16        5.24       -2.38      7.65 o
   1   7  16        0.38       -8.16      8.16 o
   2   7  16       12.91       17.93      8.95 o
   3   7  16        5.22       11.02      9.46 o
   4   7  16        0.70      -12.69     12.69 o
 -10   8  16        2.70       -5.99      9.58 o
  -9   8  16        0.14        4.19      9.06 o
  -8   8  16        0.57       10.93     12.26 o
  -7   8  16        4.01       -7.87      8.54 o
  -6   8  16       10.86       14.16     11.69 o
  -5   8  16        7.77        3.55     10.05 o
  -4   8  16        0.21       -7.09      9.63 o
  -3   8  16        1.25       -3.91      7.71 o
  -2   8  16       62.96       56.09      8.34 o
  -1   8  16       54.74       41.16      9.71 o
   0   8  16        0.19        3.39      8.41 o
   1   8  16        6.73        1.22      8.67 o
   2   8  16       13.08        1.81      9.18 o
   3   8  16       32.88       20.75     17.92 o
  -9   9  16       15.42       27.80     15.96 o
  -8   9  16       11.63       27.49     12.39 o
  -7   9  16        3.45       -8.32      8.32 o
  -6   9  16        6.84        2.59     10.27 o
  -5   9  16        3.59       27.58      8.72 o
  -4   9  16       21.06       23.06     12.34 o
  -3   9  16        0.46       -7.88      9.87 o
  -2   9  16        4.80        5.08      8.24 o
  -1   9  16       40.01       44.38      9.19 o
   0   9  16       16.66        5.95      9.11 o
   1   9  16        5.75        9.34      9.72 o
   2   9  16       10.45       -1.39     12.93 o
  -8  10  16        6.46       27.36     20.52 o
  -7  10  16        0.08        3.33      9.96 o
  -6  10  16       17.95        8.06     13.05 o
  -5  10  16       14.12       19.18     12.14 o
  -4  10  16        5.95        3.00     10.41 o
  -3  10  16        0.38       -1.25      8.82 o
  -2  10  16       10.37       -1.81      8.92 o
  -1  10  16        0.42        1.00     12.73 o
   0  10  16       12.64        9.24     12.53 o
   1  10  16        0.22      -13.72     19.67 o
  -5  11  16       12.99       20.05     13.95 o
  -4  11  16        8.59       18.63     13.95 o
  -3  11  16        3.43        6.40     12.29 o
  -2  11  16        0.04      -12.13     15.02 o
 -13   1  17        1.43        1.49     12.69 o
 -12   1  17        4.32        6.36      8.88 o
 -11   1  17       31.31       32.98      9.41 o
 -10   1  17        0.31      -10.26     10.26 o
  -9   1  17        8.33       11.40      9.69 o
  -8   1  17        0.07        1.71      7.98 o
  -7   1  17        1.83       -0.57      6.99 o
  -6   1  17        8.06        4.98      8.77 o
  -5   1  17       33.71       41.36      9.35 o
  -4   1  17        0.72       18.52      7.32 o
  -3   1  17       57.55       54.24      7.32 o
  -2   1  17       15.80       21.42      6.42 o
  -1   1  17        0.02        2.25      6.18 o
   0   1  17       10.93       29.11      6.97 o
   1   1  17        7.69       18.34      7.31 o
   2   1  17       11.74        9.29      7.83 o
   3   1  17       12.43       17.98      8.47 o
   4   1  17        4.40       13.70      8.29 o
   5   1  17        0.65        7.95      8.29 o
 -13   2  17        0.08        4.07     12.73 o
 -12   2  17        3.92       -4.63     11.12 o
 -11   2  17        0.09      -12.54     12.54 o
 -10   2  17        4.91        1.14     11.40 o
  -9   2  17       16.30       11.97     10.26 o
  -8   2  17       10.96       21.70     17.39 o
  -7   2  17       32.60       28.28      8.33 o
  -6   2  17        0.97        2.19      7.70 o
  -5   2  17        0.61        2.15     17.39 o
  -4   2  17      130.05      125.38      6.67 o
  -3   2  17       89.22       95.68      7.98 o
  -2   2  17        3.07       -2.13      5.86 o
  -1   2  17        0.77       -6.29      6.29 o
   0   2  17        1.12        9.38      9.30 o
   1   2  17       30.96       24.41      7.52 o
   2   2  17       11.90       29.54     10.70 o
   3   2  17        0.87       -2.15      7.68 o
   4   2  17        1.44       -1.54      8.37 o
   5   2  17        1.12        3.97      8.49 o
 -13   3  17       20.47        9.12     16.53 o
 -12   3  17        1.26       -4.43     10.27 o
 -11   3  17       13.21       15.96     13.68 o
 -10   3  17       10.65       23.94     11.97 o
  -9   3  17        2.52       10.83     10.83 o
  -8   3  17       40.58       42.08      9.78 o
  -7   3  17       16.92        6.65      8.67 o
  -6   3  17        1.42        5.60      9.12 o
  -5   3  17       10.63       -3.33      9.12 o
  -4   3  17       70.63       50.31     15.68 o
  -3   3  17       13.17        7.33      7.02 o
  -2   3  17       36.60       32.57      6.32 o
  -1   3  17       12.10       13.86      6.62 o
   0   3  17        1.32       -6.83      6.83 o
   1   3  17       13.82        2.07      7.39 o
   2   3  17       33.42       42.07      8.42 o
   3   3  17        7.08       -6.05      8.10 o
   4   3  17        2.74        4.44      8.54 o
   5   3  17        0.06       -1.81     10.17 o
 -12   4  17        0.06      -14.25     14.25 o
 -11   4  17       21.75       12.54     14.25 o
 -10   4  17       19.72       12.54     13.11 o
  -9   4  17       23.44       11.97     11.97 o
  -8   4  17       19.89       30.21     11.97 o
  -7   4  17        0.28       -6.46     10.26 o
  -6   4  17       29.22       37.50     10.26 o
  -5   4  17       11.91       16.84     10.01 o
  -4   4  17       55.99       60.06     24.23 o
  -3   4  17       54.47       52.75      6.45 o
  -2   4  17       24.67       30.38      6.40 o
  -1   4  17       18.36       26.68      7.01 o
   0   4  17       25.19       10.39      9.87 o
   1   4  17        8.41       -5.86      7.76 o
   2   4  17       19.23       18.77      7.75 o
   3   4  17       28.52       34.82      8.42 o
   4   4  17       10.74       21.53     13.52 o
   5   4  17        2.06      -11.15     14.82 o
 -12   5  17        2.01      -15.39     15.39 o
 -11   5  17        3.33       -2.85     14.82 o
 -10   5  17       35.42       50.16     14.82 o
  -9   5  17       30.51       30.78     13.68 o
  -8   5  17       29.97       45.60     13.68 o
  -7   5  17       29.98       38.76     13.11 o
  -6   5  17        4.04      -10.76     14.54 o
  -5   5  17       11.42       20.97     11.05 o
  -4   5  17        2.74        3.25      6.54 o
  -3   5  17       40.73       32.93      9.84 o
  -2   5  17        2.50      -12.78     12.78 o
  -1   5  17        5.48       11.55      7.58 o
   0   5  17       17.42       11.12      8.04 o
   1   5  17        2.46       -1.63     10.95 o
   2   5  17       27.18       16.88     11.49 o
   3   5  17        0.38       -3.23      8.59 o
   4   5  17        0.08        0.52     13.59 o
 -10   6  17       16.85       27.68     25.08 o
  -9   6  17        2.68        7.98     14.82 o
  -8   6  17        0.28       -8.55     13.68 o
  -7   6  17       30.14       33.06     13.68 o
  -6   6  17       11.71       18.58     11.13 o
  -5   6  17        0.59       -6.16      6.16 o
  -4   6  17       48.98       61.63      7.26 o
  -3   6  17       42.99       37.82      7.97 o
  -2   6  17       24.68       33.43      7.96 o
  -1   6  17       51.67       74.17      8.83 o
   0   6  17        8.18       26.42      7.98 o
   1   6  17        0.89       -4.92      8.10 o
   2   6  17       35.00       59.30      9.46 o
   3   6  17       22.66       36.73     15.26 o
   4   6  17        7.17       -2.85     19.38 o
 -11   7  17        6.68      -10.83     15.96 o
 -10   7  17        6.15        1.71     10.26 o
  -9   7  17       25.10       28.82      8.84 o
  -8   7  17       18.34       24.56     13.40 o
  -7   7  17        3.28       -6.09      7.41 o
  -6   7  17       30.07       28.62      7.85 o
  -5   7  17        0.84       -1.30      7.22 o
  -4   7  17        2.90        9.73      7.69 o
  -3   7  17        1.96        3.79     10.12 o
  -2   7  17        1.30       13.95      8.47 o
  -1   7  17        2.36       -8.72      8.72 o
   0   7  17        5.44       -8.35      8.35 o
   1   7  17        0.08       -1.16      8.82 o
   2   7  17       32.48       25.16     14.09 o
   3   7  17        6.83       11.63     16.03 o
  -9   8  17       27.58       46.17     11.40 o
  -8   8  17        2.44        8.28      8.72 o
  -7   8  17        0.70       -3.77      8.63 o
  -6   8  17       47.46       54.37      9.49 o
  -5   8  17       23.56       32.07      8.45 o
  -4   8  17       36.87       32.08      9.85 o
  -3   8  17       19.75       21.56      8.36 o
  -2   8  17        5.17        5.47      8.16 o
  -1   8  17       26.33       27.58      8.82 o
   0   8  17       13.58       11.07     14.32 o
   1   8  17        9.60        9.07     12.63 o
   2   8  17        0.56       15.84     15.79 o
  -8   9  17       18.19       14.82     11.97 o
  -7   9  17        0.09      -13.81     15.39 o
  -6   9  17        0.40        8.92      9.81 o
  -5   9  17       11.34        1.08     10.63 o
  -4   9  17        5.29       18.03     11.68 o
  -3   9  17        4.41       -4.68     10.48 o
  -2   9  17        3.32       -2.32      9.96 o
  -1   9  17        0.52      -11.89     11.89 o
   0   9  17        6.96        6.41     12.89 o
  -6  10  17       44.61       48.45     21.66 o
  -5  10  17        7.21       -4.42     23.66 o
  -4  10  17        0.49      -12.23     12.23 o
  -3  10  17        0.18      -12.24     12.24 o
  -2  10  17        6.92        2.76     12.64 o
 -13   0  18       12.23       18.81     18.81 o
 -12   0  18       21.27       31.35     13.68 o
 -11   0  18        4.86       11.40     11.97 o
 -10   0  18        0.45       -0.57     10.26 o
  -9   0  18        6.99       11.97      8.55 o
  -6   0  18        5.22        8.69      8.27 o
  -5   0  18      185.43      153.79     10.29 o
  -4   0  18       92.55       84.02      9.32 o
  -3   0  18       25.80       32.93      8.88 o
  -2   0  18       12.94        7.58     16.53 o
  -1   0  18      467.89      495.14     21.40 o
   0   0  18       39.74       55.93     11.05 o
   1   0  18      140.83      158.69     13.48 o
   2   0  18       38.76       54.04     16.82 o
   3   0  18       59.56       61.62     13.20 o
   4   0  18       59.89       87.21     27.93 o
 -12   1  18        5.69        5.52      8.11 o
 -11   1  18       42.44       66.57     12.83 o
 -10   1  18       22.32       21.09     10.83 o
  -9   1  18       55.82       54.72     10.26 o
  -8   1  18       58.58       53.58      9.12 o
  -7   1  18      103.64       81.15     11.12 o
  -6   1  18      281.33      258.69     12.80 o
  -5   1  18       17.56       28.18     16.60 o
  -4   1  18        6.04       15.97      7.90 o
  -3   1  18       10.11       19.01      6.02 o
  -2   1  18       25.27        5.58      6.40 o
  -1   1  18        4.54       14.72      6.88 o
   0   1  18       17.37       39.37      7.65 o
   1   1  18        9.65       18.66      7.94 o
   2   1  18        4.69        9.99      9.79 o
   3   1  18        0.04        6.01      9.03 o
   4   1  18        3.52        3.72     14.57 o
 -12   2  18        0.00       31.92     14.82 o
 -11   2  18        2.19       -2.85     13.11 o
 -10   2  18       16.53       12.54     11.40 o
  -9   2  18        9.87        3.99     10.26 o
  -8   2  18       23.99       16.86      8.92 o
  -7   2  18       37.09       37.51      9.32 o
  -6   2  18       30.96       12.85     12.83 o
  -5   2  18        4.42       16.95      9.32 o
  -4   2  18       32.61       30.01      5.76 o
  -3   2  18       65.14       74.36      6.70 o
  -2   2  18       42.61       56.12      6.92 o
  -1   2  18       90.30       89.85     12.77 o
   0   2  18       43.56       39.08      7.79 o
   1   2  18      119.46      144.29      9.58 o
   2   2  18        1.20        8.13      8.52 o
   3   2  18       10.25       18.34      9.20 o
   4   2  18       13.04       19.62     15.26 o
 -11   3  18        9.29       16.53     13.68 o
 -10   3  18        3.35        6.27     12.54 o
  -9   3  18       30.22       36.48     11.97 o
  -8   3  18        8.28       15.74     18.81 o
  -7   3  18       54.43       80.54     10.48 o
  -6   3  18      137.67      137.23     11.65 o
  -5   3  18       16.08       16.94      9.98 o
  -4   3  18        0.97        4.03      5.30 o
  -3   3  18        2.22       11.27      6.99 o
  -2   3  18       13.12       23.79      6.85 o
  -1   3  18       14.46       30.64     12.14 o
   0   3  18        5.54       -1.36      7.55 o
   1   3  18        0.73       -1.31      8.08 o
   2   3  18        0.73       -8.50      8.50 o
   3   3  18        1.22        3.72      9.95 o
   4   3  18       11.05       -0.22     18.32 o
 -11   4  18        7.49       21.66     14.82 o
 -10   4  18       19.73        6.84     13.68 o
  -9   4  18        3.11       -8.55     12.54 o
  -8   4  18       17.63       31.92     12.54 o
  -7   4  18       69.38       61.48     11.29 o
  -6   4  18       11.50       25.24     10.48 o
  -5   4  18        6.09       -3.27     10.85 o
  -4   4  18       61.23       53.70      7.82 o
  -3   4  18       39.75       31.15      6.92 o
  -2   4  18       23.62       13.73      7.22 o
  -1   4  18       27.32       19.99      7.97 o
   0   4  18        1.21       -5.95      7.97 o
   1   4  18       24.91        8.04      8.65 o
   2   4  18       10.29       12.50      8.23 o
   3   4  18        0.77      -11.21     11.21 o
 -10   5  18        0.35        2.28     14.82 o
  -9   5  18       74.42       92.34     15.39 o
  -8   5  18        7.63       10.83     13.68 o
  -7   5  18       12.50      -10.26     13.11 o
  -6   5  18       17.87       12.26     11.57 o
  -5   5  18        0.98        0.32     17.96 o
  -4   5  18       34.42       39.30      6.73 o
  -3   5  18       32.06       43.57      8.93 o
  -2   5  18        7.00       11.06      7.54 o
  -1   5  18        3.88       -7.83      8.63 o
   0   5  18        0.25       11.12      8.79 o
   1   5  18        0.01       -9.96      9.96 o
   2   5  18        0.10       12.04     10.89 o
   3   5  18        0.71      -20.11     20.11 o
 -10   6  18        2.54       -3.42      8.55 o
  -9   6  18        2.42       -4.56     15.39 o
  -8   6  18        3.71        9.69     15.39 o
  -7   6  18        0.97       20.52     14.82 o
  -6   6  18        1.18       -7.81     12.00 o
  -5   6  18       10.76       12.17      9.49 o
  -4   6  18        6.61       11.18      7.35 o
  -3   6  18       14.59        0.80      7.62 o
  -2   6  18       10.19       16.40      8.28 o
  -1   6  18        4.12        7.34      8.68 o
   0   6  18        6.38       -0.24     11.34 o
   1   6  18       25.79       11.99      9.01 o
   2   6  18       10.52       23.84     12.78 o
 -10   7  18        4.25      -10.26     10.26 o
  -8   7  18       10.71       10.83     16.53 o
  -7   7  18        1.30        2.85     15.96 o
  -6   7  18        5.69        4.22      7.85 o
  -5   7  18       14.00       28.72      8.10 o
  -4   7  18        6.52        0.85     11.89 o
  -3   7  18        0.33       -8.35      8.35 o
  -2   7  18       16.08       11.03      9.02 o
  -1   7  18        8.77       10.00      9.46 o
   0   7  18        0.40       -6.83     12.14 o
   1   7  18        2.93       -5.45     12.44 o
  -8   8  18        7.22        1.71     10.83 o
  -7   8  18        2.97      -10.26     10.26 o
  -6   8  18        0.14       -4.11      9.06 o
  -5   8  18        2.43        2.73     11.45 o
  -4   8  18        0.21       -0.85      8.79 o
  -3   8  18        3.60        2.27      9.34 o
  -2   8  18        3.89       -0.10     10.17 o
  -1   8  18        1.11       -1.45     12.23 o
   0   8  18        0.26       16.65     18.20 o
  -4   9  18        0.75       -5.98     17.25 o
  -3   9  18        1.29      -21.09     21.09 o
  -2   9  18        9.96       28.50     29.07 o
 -11   1  19        1.90        7.41      8.20 o
 -10   1  19        0.46       -2.28     10.83 o
  -9   1  19        0.21       -8.55      9.12 o
  -8   1  19        1.66       -2.28      8.55 o
  -7   1  19        0.17       -1.73      8.55 o
  -6   1  19        2.23       -0.67     12.83 o
  -5   1  19        2.67        9.42      5.75 o
  -4   1  19        8.40        4.69      6.09 o
  -3   1  19       55.56       50.40     10.04 o
  -2   1  19        7.88       10.53      7.05 o
  -1   1  19       14.71       14.87      7.67 o
   0   1  19        6.85       11.05      7.98 o
   1   1  19        2.16        4.04      8.44 o
   2   1  19        0.34       -4.43      9.71 o
   3   1  19        3.72        9.45     22.80 o
 -11   2  19        3.37        2.85     12.54 o
 -10   2  19        0.05        1.71     11.40 o
  -9   2  19        0.07        6.84     10.83 o
  -8   2  19        5.36        3.96      9.46 o
  -7   2  19        6.02       23.62      9.46 o
  -6   2  19       23.14       14.72      9.63 o
  -5   2  19       12.65       10.19     12.26 o
  -4   2  19       14.59       14.51      6.91 o
  -3   2  19        0.08       11.96      6.43 o
  -2   2  19       26.73       23.15     16.54 o
  -1   2  19        8.83       18.00      7.64 o
   0   2  19        0.07       11.16      8.01 o
   1   2  19        0.43        2.31     11.52 o
   2   2  19        7.12        5.93     12.14 o
   3   2  19        0.20       12.83     19.35 o
 -10   3  19       14.05       17.67     13.11 o
  -9   3  19        4.64       14.25     11.97 o
  -8   3  19        9.20       -6.27     11.97 o
  -7   3  19        0.92       -8.86     10.83 o
  -6   3  19        2.03      -10.17     10.60 o
  -5   3  19       18.75       22.19     11.11 o
  -4   3  19       14.81       17.42      6.53 o
  -3   3  19        4.35       -0.64      6.60 o
  -2   3  19        9.15        8.66      7.20 o
  -1   3  19        0.01       -7.39      7.64 o
   0   3  19        3.53        4.87      8.32 o
   1   3  19        0.08        0.50      8.81 o
   2   3  19        3.98       31.81     19.52 o
  -9   4  19       13.50       13.68     13.68 o
  -8   4  19        0.85        1.71     13.11 o
  -7   4  19        7.03        1.96     11.43 o
  -6   4  19       22.03       17.97     11.48 o
  -5   4  19        5.64        6.73     11.37 o
  -4   4  19        0.25        2.48      6.25 o
  -3   4  19        9.78       16.19      8.65 o
  -2   4  19        0.22        3.29      7.66 o
  -1   4  19        5.75       -4.55      7.88 o
   0   4  19        1.95        5.80      8.67 o
   1   4  19        8.89       15.37     12.61 o
   2   4  19        1.27       20.13     20.52 o
  -9   5  19       15.25        3.42     14.82 o
  -8   5  19       21.10       26.79     14.82 o
  -7   5  19        5.81        5.70     14.25 o
  -6   5  19       15.69       27.65     14.54 o
  -5   5  19        8.88       12.78     11.90 o
  -4   5  19        5.47       11.28      7.09 o
  -3   5  19        0.66        9.17      7.66 o
  -2   5  19        2.50       -0.79     13.08 o
  -1   5  19        1.28        3.84      8.60 o
   0   5  19        1.94        4.29     11.36 o
   1   5  19        1.21      -26.79     26.79 o
  -7   6  19       35.49       63.27     16.53 o
  -6   6  19        4.76       -0.94     13.03 o
  -5   6  19        1.18       -4.40      7.46 o
  -4   6  19        2.73        3.02     10.04 o
  -3   6  19        5.99       13.98      8.37 o
  -2   6  19        2.24       -7.96     15.85 o
  -1   6  19       12.79       17.01      9.55 o
   0   6  19       10.89       11.40     27.36 o
  -6   7  19        1.10        0.00      9.69 o
  -5   7  19        1.61       18.85      8.62 o
  -4   7  19        8.22       18.30     12.48 o
  -3   7  19        1.38       -3.72     11.69 o
  -2   7  19        7.67       51.30     26.22 o
  -1   7  19        1.01      -29.07     29.07 o
  -5   8  19       17.97       15.39     26.79 o
  -4   8  19        5.71      -26.79     26.79 o
  -3   8  19        8.21      -23.94     25.65 o
 -10   0  20       30.54       21.66     10.26 o
  -9   0  20       13.24       -0.57      8.55 o
  -7   0  20        5.64       14.25      9.12 o
  -6   0  20       16.90        8.84     14.25 o
  -5   0  20        7.40        1.50      9.04 o
  -4   0  20       72.30       81.72     11.00 o
  -3   0  20       33.87       40.53     10.42 o
  -2   0  20       17.88       27.73     10.80 o
  -1   0  20        1.73        1.76     16.82 o
   0   0  20      171.14      205.05     19.95 o
   1   0  20        0.82      -26.79     26.79 o
 -11   1  20       24.89       23.37     11.40 o
 -10   1  20       17.21       20.52     10.83 o
  -9   1  20        0.51       -5.13      9.69 o
  -8   1  20       92.62       95.76     11.40 o
  -7   1  20       92.04       95.11     10.55 o
  -6   1  20        4.23      -12.26     12.26 o
  -5   1  20        2.02       14.40     10.04 o
  -4   1  20        3.97       25.41      6.87 o
  -3   1  20       85.00       96.74      8.13 o
  -2   1  20       26.11       38.26      7.82 o
  -1   1  20       42.80       39.83     13.00 o
   0   1  20        8.07       -4.98      8.81 o
   1   1  20       13.52       47.53     20.54 o
 -10   2  20        9.25       -9.12     11.97 o
  -9   2  20        2.39       -5.70     11.40 o
  -8   2  20        2.51       19.45     10.49 o
  -7   2  20        0.17       -9.57      9.98 o
  -6   2  20        0.28        0.53     10.38 o
  -5   2  20       20.86        9.39      6.43 o
  -4   2  20       13.34       24.15      6.89 o
  -3   2  20        8.82       15.51      7.20 o
  -2   2  20        0.22        9.07      8.64 o
  -1   2  20        1.03        4.76     10.67 o
   0   2  20      113.26      115.13     21.56 o
   1   2  20        4.71       27.22     20.91 o
  -9   3  20        2.89        9.69     12.54 o
  -8   3  20        6.01       22.23     13.11 o
  -7   3  20        7.96        8.85     27.36 o
  -6   3  20        2.85       10.64     11.22 o
  -5   3  20       13.67        7.88     11.62 o
  -4   3  20       11.05        7.16      6.98 o
  -3   3  20       19.07       27.14      7.45 o
  -2   3  20       17.32       14.50      9.71 o
  -1   3  20        2.84       -2.35     13.33 o
   0   3  20        3.83       -7.82     19.92 o
   1   3  20       16.67       51.19     31.92 o
  -8   4  20        0.03        0.00     13.68 o
  -7   4  20        0.82       -5.30     12.01 o
  -6   4  20        0.13       -4.46     12.01 o
  -5   4  20        4.27      -13.11     13.11 o
  -4   4  20       21.53       28.60      7.08 o
  -3   4  20        9.93        2.40     14.00 o
  -2   4  20        0.20       -5.38      8.37 o
  -1   4  20        0.31       20.43     20.54 o
   0   4  20       16.61        7.28     20.45 o
  -6   5  20        3.94       -0.42     19.67 o
  -5   5  20        0.17      -13.20     13.20 o
  -4   5  20        3.37       12.05      8.98 o
  -3   5  20       24.14       44.12     10.10 o
  -2   5  20        9.52        7.41     26.22 o
  -1   5  20        0.11       15.39     26.79 o
  -6   6  20        0.17       -3.99     25.65 o
  -5   6  20        0.05       13.36      9.13 o
  -4   6  20        0.94        4.95     10.07 o
  -3   6  20        0.69       19.38     25.65 o
  -2   6  20        1.83      -28.50     28.50 o
  -9   1  21       14.86       23.37     11.40 o
  -8   1  21        0.99        2.85     10.83 o
  -7   1  21        0.31      -10.10     10.10 o
  -6   1  21        0.18        6.60      9.35 o
  -5   1  21        0.70       -0.42      6.73 o
  -4   1  21        0.19        8.38      7.36 o
  -3   1  21        7.15       -1.66     14.23 o
  -2   1  21        0.40       20.12     19.74 o
  -1   1  21        2.57       38.43     20.35 o
  -8   2  21        3.45        5.75     14.54 o
  -7   2  21        0.50      -10.97     10.97 o
  -6   2  21        5.21        4.40     14.25 o
  -5   2  21        0.10       -6.80      6.80 o
  -4   2  21        8.92       13.77      7.34 o
  -3   2  21        7.14       -6.99      9.57 o
  -2   2  21        0.38        6.76     23.94 o
  -1   2  21        0.27       19.18     20.67 o
  -7   3  21        0.23       -7.98     26.79 o
  -6   3  21        0.21       -2.85     24.51 o
  -5   3  21        0.20       -5.77      7.65 o
  -4   3  21        4.60       -3.27      8.67 o
  -3   3  21        7.27       17.49      9.55 o
  -2   3  21       23.45       13.99     29.07 o
  -7   4  21        0.91      -21.09     26.22 o
  -6   4  21        0.01       -6.84     26.22 o
  -5   4  21        1.88       -5.48      7.66 o
  -4   4  21       11.19        3.26     17.39 o
  -3   4  21       17.92       -2.85     26.22 o
  -5   5  21        1.56       12.14     11.40 o
  -6   0  22        0.35       -8.55     31.35 o
  -5   0  22        0.13       13.11     29.07 o
  -5   1  22        6.41       -4.78     23.37 o
 
